# Supplementary material for: Phylogenomic Insights into Distribution and Adaptation of Bdellovibrionota in Marine Waters
Source: Microorganisms. 2021 Apr 3;9(4):757. doi: 10.3390/microorganisms9040757 (PMC8067016; doi:10.3390/microorganisms9040757)
Supplement: Supplementary file 1 [file microorganisms-09-00757-s001.zip]

Archive with 8 entries (8 files):
- Figures_supp.doc
- Table S1 GTDB taxonomy of Bdellovibrionota genomes and MAGs from public databases.xls
- Table S2 Medium- and high-quality Bdellovibrionota genomes and MAGs.xlsx
- Table S3 Information of deep-sea water metagenomes.xlsx
- Table S4 Secondary metabolite gene clusters of Bdellovibrionota.xls
- Table S5 Genes related to lifestyle of Bdellovibrionota as predator.xlsx
- Table S6 KEGG annotation results.xlsx
- Table S7 BLASTP results of chitinase and chitin-binding protein.xlsx
