# Supplementary material for: Phylogenomic Insights into Distribution and Adaptation of Bdellovibrionota in Marine Waters
Source: Microorganisms. 2021 Apr 3;9(4):757. doi: 10.3390/microorganisms9040757 (PMC8067016; doi:10.3390/microorganisms9040757)
Supplement: Supplementary file 1 [file microorganisms-09-00757-s001.zip › Table S1 GTDB taxonomy of Bdellovibrionota genomes and MAGs from public databases.xls]

## Sheet: gtdbtk.bac120.summary
Accession_number	Genome_ID/species	classification
GCA_002711995.1	ref99	d__Bacteria;p__Bdellovibrionota;c__Bacteriovoracia;o__Bacteriovoracales;f__Bacteriovoracaceae;g__UBA845;s__UBA845 sp002711995
GCA_002711925.1	ref98	d__Bacteria;p__Bdellovibrionota_B;c__Oligoflexia;o__Oligoflexales;f__Bog-1112;g__GCA-2711925;s__GCA-2711925 sp002711925
GCA_002711205.1	ref97	d__Bacteria;p__Bdellovibrionota;c__Bdellovibrionia;o__Bdellovibrionales;f__UBA1609;g__UBA6776;s__UBA6776 sp002453155
GCA_002707495.1	ref96	d__Bacteria;p__Bdellovibrionota;c__Bacteriovoracia;o__Bacteriovoracales;f__Bacteriovoracaceae;g__GCA-2707495;s__GCA-2707495 sp002707495
GCA_002706205.1	ref95	d__Bacteria;p__Bdellovibrionota;c__Bacteriovoracia;o__Bacteriovoracales;f__Bacteriovoracaceae;g__GCA-2706205;s__GCA-2706205 sp002706205
GCA_002688055.1	ref94	d__Bacteria;p__Bdellovibrionota;c__Bdellovibrionia;o__Bdellovibrionales;f__UBA840;g__UBA6502;s__UBA6502 sp002436415
GCA_002687855.1	ref93	d__Bacteria;p__Bdellovibrionota;c__Bacteriovoracia;o__Bacteriovoracales;f__Bacteriovoracaceae;g__GCA-2712005;s__GCA-2712005 sp002712005
GCA_002686065.1	ref91	d__Bacteria;p__Bdellovibrionota;c__Bdellovibrionia;o__Bdellovibrionales;f__UBA1609;g__GCA-2686065;s__GCA-2686065 sp002686065
GCA_002500395.1	ref90	d__Bacteria;p__Bdellovibrionota;c__Bdellovibrionia;o__Bdellovibrionales;f__UBA840;g__UBA6502;s__UBA6502 sp002436415
GCA_001769855.1	ref9	d__Bacteria;p__Bdellovibrionota;c__Bacteriovoracia;o__Bacteriovoracales;f__Bacteriovoracaceae;g__GWA2-49-15;s__GWA2-49-15 sp001769855
GCA_002482685.1	ref89	d__Bacteria;p__Bdellovibrionota;c__Bacteriovoracia;o__Bacteriovoracales;f__Bacteriovoracaceae;g__UBA4096;s__UBA4096 sp002482685
GCA_002480705.1	ref88	d__Bacteria;p__Bdellovibrionota;c__Bdellovibrionia;o__Bdellovibrionales;f__UBA840;g__UBA6502;s__UBA6502 sp002436415
GCA_002453155.1	ref86	d__Bacteria;p__Bdellovibrionota;c__Bdellovibrionia;o__Bdellovibrionales;f__UBA1609;g__UBA6776;s__UBA6776 sp002453155
GCA_002450715.1	ref85	d__Bacteria;p__Bdellovibrionota;c__Bacteriovoracia;o__UBA1018;f__UBA6935;g__UBA6935;s__UBA6935 sp002722705
GCA_002440825.1	ref84	d__Bacteria;p__Bdellovibrionota;c__Bacteriovoracia;o__Bacteriovoracales;f__Bacteriovoracaceae;g__Bacteriovorax;s__Bacteriovorax sp002440825
GCA_002436415.1	ref83	d__Bacteria;p__Bdellovibrionota;c__Bdellovibrionia;o__Bdellovibrionales;f__UBA840;g__UBA6502;s__UBA6502 sp002436415
GCA_002435795.1	ref82	d__Bacteria;p__Bdellovibrionota;c__Bacteriovoracia;o__Bacteriovoracales;f__Bacteriovoracaceae;g__UBA6166;s__UBA6166 sp002435795
GCA_002435175.1	ref80	d__Bacteria;p__Bdellovibrionota;c__Bacteriovoracia;o__Bacteriovoracales;f__Bacteriovoracaceae;g__UBA845;s__UBA845 sp002711995
GCA_001769835.1	ref8	d__Bacteria;p__Bdellovibrionota;c__Bacteriovoracia;o__UBA1018;f__UBA1018;g__GWB1-55-8;s__GWB1-55-8 sp001769835
GCA_002435165.1	ref79	d__Bacteria;p__Bdellovibrionota;c__Bacteriovoracia;o__Bacteriovoracales;f__Bacteriovoracaceae;g__GCA-2712005;s__GCA-2712005 sp002712005
GCA_002434995.1	ref78	d__Bacteria;p__Bdellovibrionota;c__Bdellovibrionia;o__Bdellovibrionales;f__UBA1609;g__UBA6776;s__UBA6776 sp002453155
GCA_002434625.1	ref77	d__Bacteria;p__Bdellovibrionota;c__Bdellovibrionia;o__Bdellovibrionales;f__UBA840;g__UBA6502;s__UBA6502 sp002436415
GCA_002433865.1	ref76	d__Bacteria;p__Bdellovibrionota;c__Bacteriovoracia;o__UBA1018;f__UBA923;g__UBA923;s__UBA923 sp002387735
GCA_002430665.1	ref75	d__Bacteria;p__Bdellovibrionota;c__Bacteriovoracia;o__UBA1018;f__UBA923;g__UBA923;s__UBA923 sp002387735
GCA_002428265.1	ref74	d__Bacteria;p__Bdellovibrionota;c__Bacteriovoracia;o__Bacteriovoracales;f__Bacteriovoracaceae;g__Bacteriovorax;s__Bacteriovorax sp002428265
GCA_002422605.1	ref73	d__Bacteria;p__Bdellovibrionota;c__Bacteriovoracia;o__Bacteriovoracales;f__Bacteriovoracaceae;g__UBA4096;s__UBA4096 sp002422605
GCA_002396665.1	ref72	d__Bacteria;p__Bdellovibrionota;c__Bdellovibrionia;o__Bdellovibrionales;f__Bdellovibrionaceae;g__UBA5009;s__UBA5009 sp002396665
GCA_002387735.1	ref71	d__Bacteria;p__Bdellovibrionota;c__Bacteriovoracia;o__UBA1018;f__UBA923;g__UBA923;s__UBA923 sp002387735
GCA_001769805.1	ref7	d__Bacteria;p__Bdellovibrionota;c__Bacteriovoracia;o__UBA1018;f__UBA1018;g__GWA1-52-35;s__GWA1-52-35 sp001769805
GCA_002381805.1	ref69	d__Bacteria;p__Bdellovibrionota;c__Bdellovibrionia;o__Bdellovibrionales;f__Bdellovibrionaceae;g__Bdellovibrio;s__Bdellovibrio sp002381805
GCA_002381765.1	ref68	d__Bacteria;p__Bdellovibrionota;c__Bacteriovoracia;o__Bacteriovoracales;f__Bacteriovoracaceae;g__UBA4096;s__UBA4096 sp002381765
GCA_002379495.1	ref67	d__Bacteria;p__Bdellovibrionota;c__Bacteriovoracia;o__Bacteriovoracales;f__Bacteriovoracaceae;g__UBA4207;s__UBA4207 sp002716825
GCA_002378105.1	ref66	d__Bacteria;p__Bdellovibrionota;c__Bdellovibrionia;o__Bdellovibrionales;f__UBA1609;g__UBA6776;s__UBA6776 sp002453155
GCA_002376845.1	ref65	d__Bacteria;p__Bdellovibrionota;c__Bdellovibrionia;o__Bdellovibrionales;f__UBA840;g__UBA3535;s__UBA3535 sp002376845
GCA_002376795.1	ref64	d__Bacteria;p__Bdellovibrionota;c__Bdellovibrionia;o__Bdellovibrionales;f__UBA1609;g__UBA6776;s__UBA6776 sp002453155
GCA_002366565.1	ref63	d__Bacteria;p__Bdellovibrionota;c__Bacteriovoracia;o__Bacteriovoracales;f__Bacteriovoracaceae;g__Halobacteriovorax;s__Halobacteriovorax sp002366565
GCA_002360865.1	ref62	d__Bacteria;p__Bdellovibrionota;c__Bdellovibrionia;o__Bdellovibrionales;f__UBA840;g__UBA6502;s__UBA6502 sp002436415
GCA_002360845.1	ref61	d__Bacteria;p__Bdellovibrionota;c__Bacteriovoracia;o__Bacteriovoracales;f__Bacteriovoracaceae;g__UBA845;s__UBA845 sp002711995
GCA_002360815.1	ref60	d__Bacteria;p__Bdellovibrionota;c__Bacteriovoracia;o__Bacteriovoracales;f__Bacteriovoracaceae;g__GCA-2712005;s__GCA-2712005 sp002712005
GCA_001769475.1	ref6	d__Bacteria;p__Bdellovibrionota;c__Bacteriovoracia;o__UBA1018;f__UBA1018;g__GWA1-52-35;s__GWA1-52-35 sp001769805
GCA_002360585.1	ref59	d__Bacteria;p__Bdellovibrionota;c__Bdellovibrionia;o__Bdellovibrionales;f__UBA840;g__UBA6502;s__UBA6502 sp002436415
GCA_002359565.1	ref58	d__Bacteria;p__Bdellovibrionota_A;c__UBA2651;o__UBA2651;f__UBA2651;g__UBA2651;s__UBA2651 sp002342225
GCA_002345205.1	ref56	d__Bacteria;p__Bdellovibrionota;c__Bdellovibrionia;o__Bdellovibrionales;f__Bdellovibrionaceae;g__UBA2316;s__UBA2316 sp002345205
GCA_002344785.1	ref55	d__Bacteria;p__Bdellovibrionota;c__Bdellovibrionia;o__Bdellovibrionales;f__Bdellovibrionaceae;g__UBA2339;s__UBA2339 sp002344785
GCA_002344565.1	ref54	d__Bacteria;p__Bdellovibrionota;c__Bdellovibrionia;o__Bdellovibrionales;f__Bdellovibrionaceae;g__UBA2316;s__UBA2316 sp002344565
GCA_002344365.1	ref53	d__Bacteria;p__Bdellovibrionota_B;c__UBA2361;o__UBA2361;f__UBA2361;g__UBA2361;s__UBA2361 sp002343185
GCA_002343335.1	ref51	d__Bacteria;p__Bdellovibrionota;c__UBA2394;o__UBA2394;f__UBA2394;g__UBA2394;s__UBA2394 sp002343335
GCA_002343185.1	ref50	d__Bacteria;p__Bdellovibrionota_B;c__UBA2361;o__UBA2361;f__UBA2361;g__UBA2361;s__UBA2361 sp002343185
GCA_001748245.1	ref5	d__Bacteria;p__Bdellovibrionota_B;c__Oligoflexia;o__Oligoflexales;f__Oligoflexaceae;g__Oligoflexus;s__Oligoflexus tunisiensis
GCA_002342225.1	ref49	d__Bacteria;p__Bdellovibrionota_A;c__UBA2651;o__UBA2651;f__UBA2651;g__UBA2651;s__UBA2651 sp002342225
GCA_002338505.1	ref48	d__Bacteria;p__Bdellovibrionota;c__Bacteriovoracia;o__Bacteriovoracales;f__Bacteriovoracaceae;g__DB6-IX;s__DB6-IX sp002338505
GCA_002321895.1	ref46	d__Bacteria;p__Bdellovibrionota;c__Bdellovibrionia;o__Bdellovibrionales;f__UBA1609;g__UBA1609;s__UBA1609 sp002321895
GCA_002306735.1	ref45	d__Bacteria;p__Bdellovibrionota;c__Bacteriovoracia;o__Bacteriovoracales;f__Bacteriovoracaceae;g__UBA845;s__UBA845 sp002718735
GCA_002299055.1	ref44	d__Bacteria;p__Bdellovibrionota;c__Bdellovibrionia;o__Bdellovibrionales;f__UBA840;g__UBA6502;s__UBA6502 sp002436415
GCA_002296845.1	ref43	d__Bacteria;p__Bdellovibrionota;c__Bdellovibrionia;o__Bdellovibrionales;f__UBA1609;g__UBA6776;s__UBA6776 sp002453155
GCA_002296085.1	ref42	d__Bacteria;p__Bdellovibrionota;c__Bdellovibrionia;o__Bdellovibrionales;f__UBA840;g__UBA6502;s__UBA6502 sp002436415
GCA_002295965.1	ref41	d__Bacteria;p__Bdellovibrionota;c__Bacteriovoracia;o__Bacteriovoracales;f__Bacteriovoracaceae;g__GCA-2712005;s__GCA-2712005 sp002712005
GCA_002295955.1	ref40	d__Bacteria;p__Bdellovibrionota;c__Bacteriovoracia;o__Bacteriovoracales;f__Bacteriovoracaceae;g__UBA845;s__UBA845 sp002711995
GCA_002295565.1	ref39	d__Bacteria;p__Bdellovibrionota;c__Bdellovibrionia;o__Bdellovibrionales;f__UBA840;g__UBA6502;s__UBA6502 sp002436415
GCA_002293765.1	ref38	d__Bacteria;p__Bdellovibrionota;c__Bacteriovoracia;o__UBA1018;f__UBA923;g__UBA923;s__UBA923 sp002387735
GCA_002291495.1	ref37	d__Bacteria;p__Bdellovibrionota;c__Bacteriovoracia;o__UBA1018;f__UBA1018;g__UBA1018;s__UBA1018 sp002291495
GCA_002256935.1	ref36	d__Bacteria;p__Bdellovibrionota;c__Bdellovibrionia;o__Bdellovibrionales;f__Bdellovibrionaceae;g__UBA2316;s__UBA2316 sp002256935
GCA_002238945.1	ref35	d__Bacteria;p__Bdellovibrionota_B;c__Oligoflexia;o__Oligoflexales;f__Bin106;g__Bin106;s__Bin106 sp002238945
GCA_002163155.1	ref34	d__Bacteria;p__Bdellovibrionota;c__Bacteriovoracia;o__Bacteriovoracales;f__Bacteriovoracaceae;g__Halobacteriovorax;s__Halobacteriovorax marinus_A
GCA_002083485.1	ref33	d__Bacteria;p__Bdellovibrionota;c__Bdellovibrionia;o__Bdellovibrionales;f__SG-bin7;g__SG-bin7;s__SG-bin7 sp002083485
GCA_001907975.2	ref32	d__Bacteria;p__Bdellovibrionota_B;c__Oligoflexia;o__Silvanigrellales;f__Silvanigrellaceae;g__Silvanigrella;s__Silvanigrella aquatica
GCA_001874305.1	ref31	d__Bacteria;p__Bdellovibrionota;c__Bacteriovoracia;o__Bacteriovoracales;f__Bacteriovoracaceae;g__DB6-IX;s__DB6-IX sp001874305
GCA_001464795.1	ref3	d__Bacteria;p__Bdellovibrionota;c__Bdellovibrionia;o__Bdellovibrionales;f__Bdellovibrionaceae;g__Ga0074139;s__Ga0074139 sp001464795
GCA_001771865.1	ref29	d__Bacteria;p__Bdellovibrionota;c__Bacteriovoracia;o__Bacteriovoracales;f__Bacteriovoracaceae;g__YD12-FULL-39-22;s__YD12-FULL-39-22 sp001770205
GCA_001771845.1	ref28	d__Bacteria;p__Bdellovibrionota;c__Bacteriovoracia;o__Bacteriovoracales;f__Bacteriovoracaceae;g__YD12-FULL-39-22;s__YD12-FULL-39-22 sp001770205
GCA_001771825.1	ref27	d__Bacteria;p__Bdellovibrionota;c__Bacteriovoracia;o__Bacteriovoracales;f__Bacteriovoracaceae;g__XYC1-FULL-37-79;s__XYC1-FULL-37-79 sp001770015
GCA_001771815.1	ref26	d__Bacteria;p__Bdellovibrionota;c__Bdellovibrionia;o__Bdellovibrionales;f__Bdellovibrionaceae;g__Bdellovibrio_A;s__Bdellovibrio_A sp001771815
GCA_001770205.1	ref25	d__Bacteria;p__Bdellovibrionota;c__Bacteriovoracia;o__Bacteriovoracales;f__Bacteriovoracaceae;g__YD12-FULL-39-22;s__YD12-FULL-39-22 sp001770205
GCA_001770175.1	ref24	d__Bacteria;p__Bdellovibrionota;c__Bacteriovoracia;o__UBA1018;f__UBA1018;g__XYD1-FULL-55-31;s__XYD1-FULL-55-31 sp001770175
GCA_001770165.1	ref23	d__Bacteria;p__Bdellovibrionota;c__Bacteriovoracia;o__UBA1018;f__UBA1018;g__XYD1-FULL-53-11;s__XYD1-FULL-53-11 sp001770165
GCA_001770125.1	ref21	d__Bacteria;p__Bdellovibrionota;c__Bacteriovoracia;o__Bacteriovoracales;f__Bacteriovoracaceae;g__YD12-FULL-39-22;s__YD12-FULL-39-22 sp001770205
GCA_001770105.1	ref20	d__Bacteria;p__Bdellovibrionota;c__Bacteriovoracia;o__Bacteriovoracales;f__Bacteriovoracaceae;g__XYC1-FULL-37-79;s__XYC1-FULL-37-79 sp001770015
GCA_001464715.1	ref2	d__Bacteria;p__Bdellovibrionota;c__Bdellovibrionia;o__Bdellovibrionales;f__Bdellovibrionaceae;g__Ga0074137;s__Ga0074137 sp001464715
GCA_001770085.1	ref19	d__Bacteria;p__Bdellovibrionota;c__Bacteriovoracia;o__Bacteriovoracales;f__Bacteriovoracaceae;g__YD12-FULL-39-22;s__YD12-FULL-39-22 sp001770205
GCA_001770075.1	ref18	d__Bacteria;p__Bdellovibrionota;c__Bacteriovoracia;o__UBA1018;f__UBA1018;g__XYD1-FULL-55-31;s__XYD1-FULL-55-31 sp001770175
GCA_001770035.1	ref17	d__Bacteria;p__Bdellovibrionota;c__Bacteriovoracia;o__Bacteriovoracales;f__Bacteriovoracaceae;g__YD12-FULL-39-22;s__YD12-FULL-39-22 sp001770205
GCA_001770015.1	ref16	d__Bacteria;p__Bdellovibrionota;c__Bacteriovoracia;o__Bacteriovoracales;f__Bacteriovoracaceae;g__XYC1-FULL-37-79;s__XYC1-FULL-37-79 sp001770015
GCF_002903145.1	ref148	d__Bacteria;p__Bdellovibrionota;c__Bacteriovoracia;o__Bacteriovoracales;f__Bacteriovoracaceae;g__DB6-IX;s__DB6-IX sp002903145
GCF_002872415.1	ref147	d__Bacteria;p__Bdellovibrionota;c__Bacteriovoracia;o__Bacteriovoracales;f__Bacteriovoracaceae;g__Bacteriovorax;s__Bacteriovorax stolpii
GCF_002442875.1	ref146	d__Bacteria;p__Bdellovibrionota;c__Bacteriovoracia;o__Bacteriovoracales;f__Bacteriovoracaceae;g__Halobacteriovorax;s__Halobacteriovorax marinus
GCF_002209355.1	ref145	d__Bacteria;p__Bdellovibrionota;c__Bdellovibrionia;o__Bdellovibrionales;f__Bdellovibrionaceae;g__Bdellovibrio;s__Bdellovibrio sp002209355
GCF_002208115.1	ref144	d__Bacteria;p__Bdellovibrionota;c__Bdellovibrionia;o__Bdellovibrionales;f__Bdellovibrionaceae;g__Bdellovibrio;s__Bdellovibrio bacteriovorus_C
GCF_001592755.1	ref143	d__Bacteria;p__Bdellovibrionota;c__Bdellovibrionia;o__Bdellovibrionales;f__Bdellovibrionaceae;g__Bdellovibrio;s__Bdellovibrio bacteriovorus_E
GCF_001592745.1	ref142	d__Bacteria;p__Bdellovibrionota;c__Bdellovibrionia;o__Bdellovibrionales;f__Bdellovibrionaceae;g__Bdellovibrio;s__Bdellovibrio bacteriovorus_B
GCF_001592735.1	ref141	d__Bacteria;p__Bdellovibrionota;c__Bdellovibrionia;o__Bdellovibrionales;f__Bdellovibrionaceae;g__Bdellovibrio;s__Bdellovibrio bacteriovorus_D
GCF_000691605.1	ref140	d__Bacteria;p__Bdellovibrionota;c__Bdellovibrionia;o__Bdellovibrionales;f__Bdellovibrionaceae;g__Bdellovibrio;s__Bdellovibrio bacteriovorus
GCF_000525675.1	ref139	d__Bacteria;p__Bdellovibrionota;c__Bdellovibrionia;o__Bdellovibrionales;f__Bdellovibrionaceae;g__Bdellovibrio;s__Bdellovibrio bacteriovorus_A
GCF_000447795.1	ref138	d__Bacteria;p__Bdellovibrionota;c__Bacteriovoracia;o__Bacteriovoracales;f__Bacteriovoracaceae;g__DB6-IX;s__DB6-IX sp000447795
GCF_000447755.1	ref136	d__Bacteria;p__Bdellovibrionota;c__Bacteriovoracia;o__Bacteriovoracales;f__Bacteriovoracaceae;g__BSW11-IV;s__BSW11-IV sp000447755
GCF_000443995.1	ref135	d__Bacteria;p__Bdellovibrionota;c__Bacteriovoracia;o__Bacteriovoracales;f__Bacteriovoracaceae;g__DB6-IX;s__DB6-IX sp000443995
GCF_000348725.1	ref134	d__Bacteria;p__Bdellovibrionota;c__Bdellovibrionia;o__Bdellovibrionales;f__Bdellovibrionaceae;g__Bdellovibrio_A;s__Bdellovibrio_A exovorus
GCF_000317895.1	ref133	d__Bacteria;p__Bdellovibrionota;c__Bdellovibrionia;o__Bdellovibrionales;f__Bdellovibrionaceae;g__Bdellovibrio;s__Bdellovibrio bacteriovorus_F
GCF_000210915.2	ref132	d__Bacteria;p__Bdellovibrionota;c__Bacteriovoracia;o__Bacteriovoracales;f__Bacteriovoracaceae;g__Halobacteriovorax;s__Halobacteriovorax marinus
GCF_000196175.1	ref131	d__Bacteria;p__Bdellovibrionota;c__Bdellovibrionia;o__Bdellovibrionales;f__Bdellovibrionaceae;g__Bdellovibrio;s__Bdellovibrio bacteriovorus
GCA_900177345.1	ref130	d__Bacteria;p__Bdellovibrionota_B;c__Oligoflexia;o__Oligoflexales;f__Oligoflexaceae;g__Pseudobacteriovorax;s__Pseudobacteriovorax antillogorgiicola
GCA_001769975.1	ref13	d__Bacteria;p__Bdellovibrionota;c__Bacteriovoracia;o__Bacteriovoracales;f__Bacteriovoracaceae;g__XYC1-FULL-37-79;s__XYC1-FULL-37-79 sp001769975
GCA_003545485.1	ref129	d__Bacteria;p__Bdellovibrionota;c__Bacteriovoracia;o__UBA1018;f__UBA1018;g__GWA1-52-35;s__GWA1-52-35 sp001769805
GCA_003476005.1	ref127	d__Bacteria;p__Bdellovibrionota;c__Bacteriovoracia;o__UBA1018;f__UBA1018;g__GWA1-52-35;s__GWA1-52-35 sp001769805
GCA_003245675.1	ref125	d__Bacteria;p__Bdellovibrionota;c__Bacteriovoracia;o__Bacteriovoracales;f__Bacteriovoracaceae;g__SZUA-425;s__SZUA-425 sp003245675
GCA_003230795.1	ref124	d__Bacteria;p__Bdellovibrionota_B;c__UBA2361;o__SZUA-149;f__SZUA-149;g__SZUA-149;s__SZUA-149 sp003230795
GCA_003176075.1	ref123	d__Bacteria;p__Bdellovibrionota;c__Bdellovibrionia;o__Bdellovibrionales;f__Bdellovibrionaceae;g__PSRN01;s__PSRN01 sp003176075
GCA_003136475.1	ref122	d__Bacteria;p__Bdellovibrionota_B;c__Oligoflexia;o__Oligoflexales;f__Bog-1112;g__BOG-1112;s__BOG-1112 sp003136475
GCA_001769935.1	ref12	d__Bacteria;p__Bdellovibrionota;c__Bdellovibrionia;o__Bdellovibrionales;f__Bdellovibrionaceae;g__Bdellovibrio_A;s__Bdellovibrio_A sp001771815
GCA_002787775.1	ref119	d__Bacteria;p__Bdellovibrionota;c__Bacteriovoracia;o__Bacteriovoracales;f__Bacteriovoracaceae;g__UBA4207;s__UBA4207 sp002787775
GCA_002787595.1	ref118	d__Bacteria;p__Bdellovibrionota;c__Bacteriovoracia;o__Bacteriovoracales;f__Bacteriovoracaceae;g__21-14-all-39-27;s__21-14-all-39-27 sp002786715
GCA_002787575.1	ref117	d__Bacteria;p__Bdellovibrionota;c__Bacteriovoracia;o__Bacteriovoracales;f__Bacteriovoracaceae;g__UBA4207;s__UBA4207 sp002787775
GCA_002787535.1	ref116	d__Bacteria;p__Bdellovibrionota;c__UBA2394;o__UBA2394;f__UBA2394;g__1-14-0-20-45-16;s__1-14-0-20-45-16 sp002787535
GCA_002786895.1	ref115	d__Bacteria;p__Bdellovibrionota;c__Bacteriovoracia;o__Bacteriovoracales;f__Bacteriovoracaceae;g__21-14-all-39-27;s__21-14-all-39-27 sp002786715
GCA_002786715.1	ref114	d__Bacteria;p__Bdellovibrionota;c__Bacteriovoracia;o__Bacteriovoracales;f__Bacteriovoracaceae;g__21-14-all-39-27;s__21-14-all-39-27 sp002786715
GCA_002778785.1	ref113	d__Bacteria;p__Bdellovibrionota;c__Bdellovibrionia;o__Bdellovibrionales;f__1-14-0-10-45-34;g__1-14-0-10-45-34;s__1-14-0-10-45-34 sp002778785
GCA_002773975.1	ref112	d__Bacteria;p__Bdellovibrionota;c__Bdellovibrionia;o__Bdellovibrionales;f__Bdellovibrionaceae;g__21-14-0-10-47-8;s__21-14-0-10-47-8 sp002773975
GCA_002771665.1	ref111	d__Bacteria;p__Bdellovibrionota;c__Bacteriovoracia;o__Bacteriovoracales;f__Bacteriovoracaceae;g__UBA4207;s__UBA4207 sp002787775
GCA_002753895.1	ref110	d__Bacteria;p__Bdellovibrionota;c__Bacteriovoracia;o__Bacteriovoracales;f__Bacteriovoracaceae;g__Halobacteriovorax;s__Halobacteriovorax sp002753895
GCA_001769925.1	ref11	d__Bacteria;p__Bdellovibrionota;c__Bdellovibrionia;o__Bdellovibrionales;f__UBA1609;g__RBG-16-40-8;s__RBG-16-40-8 sp001769925
GCA_002725955.1	ref109	d__Bacteria;p__Bdellovibrionota_B;c__Oligoflexia;o__Oligoflexales;f__Oligoflexaceae;g__GCA-2725955;s__GCA-2725955 sp002725955
GCA_002722705.1	ref108	d__Bacteria;p__Bdellovibrionota;c__Bacteriovoracia;o__UBA1018;f__UBA6935;g__UBA6935;s__UBA6935 sp002722705
GCA_002720865.1	ref107	d__Bacteria;p__Bdellovibrionota;c__Bacteriovoracia;o__Bacteriovoracales;f__Bacteriovoracaceae;g__GCA-2720865;s__GCA-2720865 sp002720865
GCA_002713145.1	ref102	d__Bacteria;p__Bdellovibrionota;c__Bacteriovoracia;o__Bacteriovoracales;f__Bacteriovoracaceae;g__GCA-2713145;s__GCA-2713145 sp002713145
GCA_002712005.1	ref100	d__Bacteria;p__Bdellovibrionota;c__Bacteriovoracia;o__Bacteriovoracales;f__Bacteriovoracaceae;g__GCA-2712005;s__GCA-2712005 sp002712005
GCA_001724075.1	ref4	d__Bacteria; p__Proteobacteria; c__Oligoflexia; o__Bdellovibrionales; f__Bdellovibrionaceae; g__Bdellovibrio; s__
GCA_002381945.1	ref70	d__Bacteria;p__Bdellovibrionota;c__Bacteriovoracia;o__Bacteriovoracales;f__Bacteriovoracaceae;g__UBA4096;s__UBA4096
GCA_000786105.1	ref1	d__Bacteria;p__Bdellovibrionota;c__Bdellovibrionia;o__Bdellovibrionales;f__Bdellovibrionaceae;g__Bdellovibrio;s__Bdellovibrio
GCA_001769915.1	ref10	d__Bacteria;p__Bdellovibrionota;c__Bacteriovoracia;o__UBA1018;f__UBA1018;g__GWA1-52-35;s__GWA1-52-35
GCA_002712385.1	ref101	d__Bacteria;p__Bdellovibrionota;c__Bdellovibrionia;o__Bdellovibrionales;f__UBA1609;g__UBA1609;s__UBA1609
GCA_002715375.1	ref103	d__Bacteria;p__Bdellovibrionota;c__Bacteriovoracia;o__Bacteriovoracales;f__Bacteriovoracaceae;g__UBA7317;s__UBA7317
GCA_002716305.1	ref104	d__Bacteria;p__Bdellovibrionota;c__Bacteriovoracia;o__Bacteriovoracales;f__Bacteriovoracaceae;g__UBA845;s__UBA845
GCA_002716825.1	ref105	d__Bacteria;p__Bdellovibrionota;c__Bacteriovoracia;o__Bacteriovoracales;f__Bacteriovoracaceae;g__UBA4207;s__UBA4207
GCA_002718735.1	ref106	d__Bacteria;p__Bdellovibrionota;c__Bacteriovoracia;o__Bacteriovoracales;f__Bacteriovoracaceae;g__UBA845;s__UBA845
GCA_002789785.1	ref120	d__Bacteria;p__Bdellovibrionota;c__Bacteriovoracia;o__Bacteriovoracales;f__Bacteriovoracaceae;g__21-14-all-39-27;s__21-14-all-39-27
GCA_002862565.1	ref121	d__Bacteria;p__Myxococcota;c__UBA796;o__UBA796;f__UBA796;g__;s__
GCA_003450695.1	ref126	d__Bacteria;p__Bdellovibrionota;c__Bdellovibrionia;o__Bdellovibrionales;f__UBA1609;g__UBA6776;s__UBA6776
GCA_003485645.1	ref128	d__Bacteria;p__Bdellovibrionota;c__Bacteriovoracia;o__Bacteriovoracales;f__Bacteriovoracaceae;g__GWA2-49-15;s__GWA2-49-15
GCF_000447775.1	ref137	d__Bacteria;p__Bdellovibrionota;c__Bacteriovoracia;o__Bacteriovoracales;f__Bacteriovoracaceae;g__DB6-IX;s__DB6-IX
GCA_001769995.1	ref14	d__Bacteria;p__Bdellovibrionota;c__Bacteriovoracia;o__Bacteriovoracales;f__Bacteriovoracaceae;g__XYC1-FULL-37-79;s__XYC1-FULL-37-79
GCA_001770005.1	ref15	d__Bacteria;p__Bdellovibrionota;c__Bacteriovoracia;o__Bacteriovoracales;f__Bacteriovoracaceae;g__XYC1-FULL-37-79;s__XYC1-FULL-37-79
GCA_001770155.1	ref22	d__Bacteria;p__Bdellovibrionota;c__Bacteriovoracia;o__UBA1018;f__UBA1018;g__;s__
GCA_001799195.1	ref30	d__Bacteria;p__Bdellovibrionota_B;c__YA12-FULL-61-11;o__YA12-FULL-61-11;f__YA12-FULL-61-11;g__YA12-FULL-61-11;s__YA12-FULL-61-11
GCA_002323535.1	ref47	d__Bacteria;p__Bdellovibrionota;c__Bacteriovoracia;o__Bacteriovoracales;f__Bacteriovoracaceae;g__UBA1511;s__UBA1511
GCA_002343545.1	ref52	d__Bacteria;p__Bdellovibrionota;c__UBA2394;o__UBA2428;f__UBA2428;g__UBA2428;s__UBA2428
GCA_002354235.1	ref57	d__Bacteria;p__Bdellovibrionota;c__Bacteriovoracia;o__Bacteriovoracales;f__Bacteriovoracaceae;g__DB6-IX;s__DB6-IX
GCA_002435705.1	ref81	d__Bacteria;p__Bdellovibrionota;c__Bacteriovoracia;o__Bacteriovoracales;f__Bacteriovoracaceae;g__UBA6144;s__UBA6144
GCA_002474345.1	ref87	d__Bacteria;p__Bdellovibrionota;c__Bacteriovoracia;o__Bacteriovoracales;f__Bacteriovoracaceae;g__UBA7317;s__UBA7317
GCA_002686115.1	ref92	d__Bacteria;p__Bdellovibrionota;c__Bacteriovoracia;o__Bacteriovoracales;f__Bacteriovoracaceae;g__DB6-IX;s__DB6-IX
NC_016620.1	Halobacteriovorax_marinus_SJ	d__Bacteria;p__Bdellovibrionota;c__Bacteriovoracia;o__Bacteriovoracales;f__Bacteriovoracaceae;g__Halobacteriovorax;s__Halobacteriovorax marinus
NZ_CP030034.1	Bdellovibrio_sp_NC01	d__Bacteria;p__Bdellovibrionota;c__Bdellovibrionia;o__Bdellovibrionales;f__Bdellovibrionaceae;g__Bdellovibrio;s__
NC_020813.1	Bdellovibrio_exovorus_JSS	d__Bacteria;p__Bdellovibrionota;c__Bdellovibrionia;o__Bdellovibrionales;f__Bdellovibrionaceae;g__Bdellovibrio_A;s__Bdellovibrio_A exovorus
NZ_CP002190.1	Bdellovibrio_bacteriovorus_W	d__Bacteria;p__Bdellovibrionota;c__Bdellovibrionia;o__Bdellovibrionales;f__Bdellovibrionaceae;g__Bdellovibrio;s__Bdellovibrio bacteriovorus_A
NZ_CP007656.1	Bdellovibrio_bacteriovorus_strain_109J	d__Bacteria;p__Bdellovibrionota;c__Bdellovibrionia;o__Bdellovibrionales;f__Bdellovibrionaceae;g__Bdellovibrio;s__Bdellovibrio bacteriovorus
CP002930.1	Bdellovibrio_bacteriovorus_str_Tiberius	d__Bacteria;p__Bdellovibrionota;c__Bdellovibrionia;o__Bdellovibrionales;f__Bdellovibrionaceae;g__Bdellovibrio;s__Bdellovibrio bacteriovorus_F
NZ_CP025704.1	Bacteriovorax_stolpii_strain_DSM_12778	d__Bacteria;p__Bdellovibrionota;c__Bacteriovoracia;o__Bacteriovoracales;f__Bacteriovoracaceae;g__Bacteriovorax;s__Bacteriovorax stolpii
NZ_BDFO00000000.1	Oligoflexus_tunisiensis_strain_Shr3	d__Bacteria;p__Bdellovibrionota_B;c__Oligoflexia;o__Oligoflexales;f__Oligoflexaceae;g__Oligoflexus;s__Oligoflexus tunisiensis
PRJNA668648	R4B59	d__Bacteria;p__Bdellovibrionota;c__Bdellovibrionia;o__Bdellovibrionales;f__UBA1609;g__;s__
PRJNA668648	R3B4	d__Bacteria;p__Bdellovibrionota_B;c__Oligoflexia;o__Oligoflexales;f__;g__;s__
PRJNA668648	M27B96	d__Bacteria;p__Bdellovibrionota;c__Bacteriovoracia;o__Bacteriovoracales;f__Bacteriovoracaceae;g__UBA4096;s__
PRJNA668648	M27B12	d__Bacteria;p__Bdellovibrionota;c__Bdellovibrionia;o__Bdellovibrionales;f__Bdellovibrionaceae;g__;s__
PRJNA668648	k1B34	d__Bacteria;p__Bdellovibrionota;c__Bacteriovoracia;o__Bacteriovoracales;f__Bacteriovoracaceae;g__;s__
