# Supplementary material for: Phylogenomic Insights into Distribution and Adaptation of Bdellovibrionota in Marine Waters
Source: Microorganisms. 2021 Apr 3;9(4):757. doi: 10.3390/microorganisms9040757 (PMC8067016; doi:10.3390/microorganisms9040757)
Supplement: Supplementary file 1 [file microorganisms-09-00757-s001.zip › Table S2 Medium- and high-quality Bdellovibrionota genomes and MAGs.xlsx]

## Sheet: 137 genomes and MAGs 
Accession_number	Genomes_ID/species	Completeness	Contamination	conserved_protein_number
NZ_CP025704.1	Bacteriovorax_stolpii_strain_DSM_12778	93.3	1.79	43
CP002930.1	Bdellovibrio_bacteriovorus_str_Tiberius	97.3	0	43
NZ_CP007656.1	Bdellovibrio_bacteriovorus_strain_109J	97.75	0	42
NZ_CP002190.1	Bdellovibrio_bacteriovorus_W	97.75	0	43
NC_020813.1	Bdellovibrio_exovorus_JSS	99.1	1.2	43
NZ_CP030034.1	Bdellovibrio_sp_NC01	97.3	0.3	43
GCA_001464715.1	ref2	97.32	1.34	43
GCA_001464795.1	ref3	94.64	0.89	43
GCA_001748245.1	ref5	90.76	0.84	43
GCA_001769475.1	ref6	85.06	0.18	40
GCA_001769805.1	ref7	91.02	0	42
GCA_001769835.1	ref8	90.72	2.01	42
GCA_001769855.1	ref9	91.96	4.46	43
GCA_001769925.1	ref11	93.02	0	43
GCA_001769935.1	ref12	99.1	0.9	43
GCA_001769975.1	ref13	79.41	0	35
GCA_001770015.1	ref16	90.28	2.68	42
GCA_001770035.1	ref17	93.25	0	43
GCA_001770075.1	ref18	85.37	3.65	39
GCA_001770085.1	ref19	93.25	0	43
GCA_001770105.1	ref20	88.89	2.68	35
GCA_001770125.1	ref21	93.25	0	43
GCA_001770165.1	ref23	81.25	2.68	41
GCA_001770175.1	ref24	82.68	0.89	41
GCA_001770205.1	ref25	93.25	0	43
GCA_001771815.1	ref26	99.1	0.9	43
GCA_001771825.1	ref27	88.94	2.68	30
GCA_001771845.1	ref28	93.25	0	43
GCA_001771865.1	ref29	76.28	6.7	39
GCA_001874305.1	ref31	91.82	1.79	43
GCA_001907975.2	ref32	90.35	0	42
GCA_002083485.1	ref33	97.21	0.89	43
GCA_002163155.1	ref34	94.2	3.12	43
GCA_002238945.1	ref35	82.63	2.52	42
GCA_002256935.1	ref36	96.43	0.89	43
GCA_002291495.1	ref37	83.55	1.79	38
GCA_002293765.1	ref38	94.59	0.89	43
GCA_002295565.1	ref39	97.32	1.79	43
GCA_002295955.1	ref40	96.49	8.77	29
GCA_002295965.1	ref41	91.22	1.79	29
GCA_002296085.1	ref42	96.33	1.79	41
GCA_002296845.1	ref43	96.38	0.89	42
GCA_002299055.1	ref44	93.95	1.79	33
GCA_002306735.1	ref45	79.99	3.08	29
GCA_002321895.1	ref46	97.32	0	43
GCA_002338505.1	ref48	85.91	2.73	33
GCA_002342225.1	ref49	92.02	2.52	43
GCA_002343185.1	ref50	89.92	1.26	42
GCA_002343335.1	ref51	72.4	0.42	31
GCA_002344365.1	ref53	89.92	1.26	42
GCA_002344565.1	ref54	90.98	1.79	40
GCA_002344785.1	ref55	95.54	0.89	43
GCA_002345205.1	ref56	99.11	1.79	43
GCA_002359565.1	ref58	90.76	2.52	43
GCA_002360585.1	ref59	94.54	1.79	41
GCA_002360815.1	ref60	91.22	1.79	29
GCA_002360845.1	ref61	96.49	8.77	29
GCA_002360865.1	ref62	97.32	1.79	43
GCA_002366565.1	ref63	93.2	2.68	41
GCA_002376795.1	ref64	95.83	1.79	33
GCA_002376845.1	ref65	96.43	1.79	43
GCA_002378105.1	ref66	94.9	0.89	35
GCA_002379495.1	ref67	77.78	0	33
GCA_002381765.1	ref68	83.33	2.73	29
GCA_002381805.1	ref69	99.1	0	43
GCA_002387735.1	ref71	93.69	1.44	40
GCA_002396665.1	ref72	80.27	0	37
GCA_002422605.1	ref73	89.43	1.79	29
GCA_002428265.1	ref74	89.73	1.79	29
GCA_002430665.1	ref75	90.7	0.84	29
GCA_002433865.1	ref76	89.02	0.84	29
GCA_002434625.1	ref77	83.48	2.01	35
GCA_002434995.1	ref78	96.23	0.89	40
GCA_002435165.1	ref79	83.18	1.79	28
GCA_002435175.1	ref80	96.49	8.77	29
GCA_002435795.1	ref82	85.27	3.57	41
GCA_002436415.1	ref83	97.32	1.79	43
GCA_002440825.1	ref84	87.05	3.57	29
GCA_002450715.1	ref85	91.02	4.46	30
GCA_002453155.1	ref86	98.12	0.89	41
GCA_002480705.1	ref88	94.3	3.57	37
GCA_002482685.1	ref89	81.2	1.79	40
GCA_002500395.1	ref90	95.44	1.79	41
GCA_002686065.1	ref91	78.52	0.89	31
GCA_002687855.1	ref93	73.14	1.79	29
GCA_002688055.1	ref94	97.32	4.46	43
GCA_002706205.1	ref95	81.19	2.23	41
GCA_002707495.1	ref96	84.08	2.46	33
GCA_002711205.1	ref97	91.96	1.79	43
GCA_002711925.1	ref98	85.03	2.79	41
GCA_002711995.1	ref99	92.11	2.68	43
GCA_002712005.1	ref100	93.9	1.79	43
GCA_002713145.1	ref102	91.67	8.04	43
GCA_002720865.1	ref107	94.79	5.41	43
GCA_002722705.1	ref108	86.88	2.62	34
GCA_002725955.1	ref109	84.45	5.16	41
GCA_002753895.1	ref110	93.9	1.79	43
GCA_002771665.1	ref111	93.25	0	42
GCA_002773975.1	ref112	84.82	2.78	41
GCA_002778785.1	ref113	98.21	0.89	43
GCA_002786715.1	ref114	95.09	0	43
GCA_002786895.1	ref115	95.09	0	43
GCA_002787535.1	ref116	86.39	0.84	43
GCA_002787575.1	ref117	91.96	0	43
GCA_002787595.1	ref118	95.09	0	43
GCA_002787775.1	ref119	91.52	0	43
GCA_003136475.1	ref122	76.05	0.33	36
GCA_003176075.1	ref123	72.39	0	27
GCA_003230795.1	ref124	77	1.73	40
GCA_003245675.1	ref125	78.12	0	43
GCA_003476005.1	ref127	74.61	0	31
GCA_003545485.1	ref129	91.02	0	42
GCA_900177345.1	ref130	90.76	2.52	43
GCF_000196175.1	ref131	97.75	0	42
GCF_000210915.2	ref132	95.09	1.79	43
GCF_000317895.1	ref133	97.3	0	43
GCF_000348725.1	ref134	99.1	1.2	43
GCF_000443995.1	ref135	91.82	0.89	43
GCF_000447755.1	ref136	93.01	1.79	43
GCF_000447795.1	ref138	91.82	0	43
GCF_000525675.1	ref139	97.75	0	43
GCF_000691605.1	ref140	97.75	0	42
GCF_001592735.1	ref141	98.2	0	43
GCF_001592745.1	ref142	98.2	0	43
GCF_001592755.1	ref143	98.2	0	43
GCF_002208115.1	ref144	98.2	0	43
GCF_002209355.1	ref145	96.85	0.9	43
GCF_002442875.1	ref146	95.09	1.79	43
GCF_002872415.1	ref147	93.3	1.79	43
GCF_002903145.1	ref148	91.22	0.89	43
NC_016620.1	Halobacteriovorax_marinus_SJ	95.09	1.79	43
PRJNA668648	K1B34	75.16	0	22
PRJNA668648	M27B12	98.21	0.89	43
PRJNA668648	M27B96	80.15	2.98	41
NZ_BDFO00000000.1	Oligoflexus_tunisiensis_strain_Shr3	90.76	0.84	43
PRJNA668648	R3B4	81.83	2.52	32
PRJNA668648	R4B59	71.94	0.89	36

## Sheet: 43 conserved proteins of checkM
Pfam Id	protein_Length	Description
PF00164	122	Ribosomal protein S12/S23
PF00177	148	Ribosomal protein S7p/S5e
PF00181	77	Ribosomal proteins L2, RNA binding domain
PF00189	85	Ribosomal protein S3, C-terminal domain
PF00203	81	Ribosomal protein S19
PF00237	105	Ribosomal protein L22p/L17e
PF00238	122	Ribosomal protein L14p/L23e
PF00252	133	Ribosomal protein L16p/L10e
PF00276	92	Ribosomal protein L23
PF00281	56	Ribosomal protein L5
PF00297	263	Ribosomal protein L3
PF00298	69	Ribosomal protein L11, RNA binding domain
PF00312	83	Ribosomal protein S15
PF00318	211	Ribosomal protein S2
PF00333	67	Ribosomal protein S5, N-terminal domain
PF00366	69	Ribosomal protein S17
PF00380	121	Ribosomal protein S9/S16
PF00410	129	Ribosomal protein S8
PF00411	110	Ribosomal protein S11
PF00466	100	Ribosomal protein L10
PF00562	386	RNA polymerase Rpb2, domain 6
PF00572	128	Ribosomal protein L13
PF00573	192	Ribosomal protein L4/L1
PF00623	166	RNA polymerase Rpb1, domain 2
PF00673	95	Ribosomal protein L5P, C-terminus
PF00687	220	Ribosomal protein L1p/L10e
PF00831	58	Ribosomal protein L29
PF00861	119	Ribosomal protein L18p/L5e
PF01192	57	RNA polymerase Rpb6
PF01509	149	TruB family pseudouridylate synthase
PF02978	104	Signal peptide binding domain
PF03719	74	Ribosomal protein S5, C-terminal domain
PF03946	60	Ribosomal protein L11, N-terminal domain
PF03947	130	Ribosomal Proteins L2, C-terminal domain
PF04560	82	RNA polymerase Rpb2, domain 7
PF04561	190	RNA polymerase Rpb2, domain 2
PF04563	203	RNA polymerase beta subunit
PF04565	68	RNA polymerase Rpb2, domain 3
PF04997	337	RNA polymerase Rpb1, domain 1
PF05000	108	RNA polymerase Rpb1, domain 4
PF11987	109	Translation-initiation factor 2
TIGR00344	847	Alanine – tRNA ligases
TIGR00422	863	Valine – tRNA ligase

## Sheet: 86 genomes and MAGs for tree
Genomes	Completeness	Contamination	conserved_protein_number
Bacteriovorax_stolpii_strain_DSM_12778	93.3	1.79	43
ref110	93.9	1.79	43
Bdellovibrio_bacteriovorus_W	97.75	0	43
ref113	98.21	0.89	43
ref114	95.09	0	43
ref116	86.39	0.84	43
ref2	97.32	1.34	43
ref130	90.76	2.52	43
Bdellovibrio_exovorus_JSS	99.1	1.2	43
ref11	93.02	0	43
ref3	94.64	0.89	43
ref12	99.1	0.9	43
ref135	91.82	0.89	43
ref136	93.01	1.79	43
ref9	91.96	4.46	43
ref17	93.25	0	43
ref138	91.82	0	43
ref31	91.82	1.79	43
ref33	97.21	0.89	43
ref34	94.2	3.12	43
ref38	94.59	0.89	43
ref55	95.54	0.89	43
ref56	99.11	1.79	43
M27B12	98.21	0.89	43
Bdellovibrio_bacteriovorus_str_Tiberius	97.3	0	43
ref100	93.9	1.79	43
ref102	91.67	8.04	43
Bdellovibrio_sp_NC01	97.3	0.3	43
ref107	94.79	5.41	43
ref125	78.12	0	43
ref141	98.2	0	43
ref142	98.2	0	43
ref145	96.85	0.9	43
ref148	91.22	0.89	43
Oligoflexus_tunisiensis_strain_Shr3	90.76	0.84	43
Halobacteriovorax_marinus_SJ	95.09	1.79	43
ref46	97.32	0	43
ref49	92.02	2.52	43
ref62	97.32	1.79	43
ref65	96.43	1.79	43
ref69	99.1	0	43
ref144	98.2	0	43
ref146	95.09	1.79	43
ref36	96.43	0.89	43
Bdellovibrio_bacteriovorus_strain_109J	97.75	0	42
ref111	93.25	0	42
ref8	90.72	2.01	42
ref16	90.28	2.68	42
ref32	90.35	0	42
ref35	82.63	2.52	42
ref50	89.92	1.26	42
ref53	89.92	1.26	42
ref129	91.02	0	42
ref86	98.12	0.89	41
ref112	84.82	2.78	41
ref95	81.19	2.23	41
ref98	85.03	2.79	41
M27B96	80.15	2.98	41
ref109	84.45	5.16	41
ref23	81.25	2.68	41
ref63	93.2	2.68	41
ref82	85.27	3.57	41
ref89	81.2	1.79	40
ref124	77	1.73	40
ref54	90.98	1.79	40
ref18	85.37	3.65	39
ref37	83.55	1.79	38
ref72	80.27	0	37
R4B59	71.94	0.89	36
ref122	76.05	0.33	36
ref13	79.41	0	35
ref96	84.08	2.46	33
ref48	85.91	2.73	33
ref67	77.78	0	33
R3B4	81.83	2.52	32
ref51	72.4	0.42	31
ref91	78.52	0.89	31
ref85	91.02	4.46	30
ref84	87.05	3.57	29
ref73	89.43	1.79	29
ref74	89.73	1.79	29
ref40	96.49	8.77	29
ref45	79.99	3.08	29
ref68	83.33	2.73	29
ref123	72.39	0	27
k1B34	75.16	0	22
