# Supplementary material for: Phylogenomic Insights into Distribution and Adaptation of Bdellovibrionota in Marine Waters
Source: Microorganisms. 2021 Apr 3;9(4):757. doi: 10.3390/microorganisms9040757 (PMC8067016; doi:10.3390/microorganisms9040757)
Supplement: Supplementary file 1 [file microorganisms-09-00757-s001.zip › Table S3 Information of deep-sea water metagenomes.xlsx]

## Sheet: Gao et al., 2019
Reference	Sample ID	Longitude [degrees East]	Latitude [degrees North]	Depth[m]	Date
Gao ZM, Huang JM, Cui GJ, et al. In situ meta-omic insights into the community compositions and ecological roles of hadal microbes in the Mariana Trench. Environ Microbiol. 2019;21(11):4092-4108. doi:10.1111/1462-2920.14759	TS01-LD11	141.76	10.78	5086	2016.08.02
	TS01-LD09	142.28	11.02	6886	2016.07.28
	TS03-LD11	142.19	11.32	10908	2017.03.05
	TS03-LD14	142.19	11.33	10911	2017.03.08

## Sheet:  Li et al., 2019
Reference	Sample ID	Longitude [degrees East]	Latitude [degrees North]	Depth [m]	Date
Li WL, Huang JM, Zhang PW, et al. Periodic and Spatial Spreading of Alkanes and Alcanivorax Bacteria in Deep Waters of the Mariana Trench. Appl Environ Microbiol. 2019;85(3):e02089-18. Published 2019 Jan 23. doi:10.1128/AEM.02089-18	DY37II-CTD07	141.834	10.91	2000	2016.06.14
	DY37II-CTD11	141.983	11.73	1000	2016.06.19
	DY37II-CTD17	141.985	11.7	5900	2016.06.25
	TS01-CTD04	142.017	10.95	6011	2016.07.02
	TS01-CTD08	141.5	10.9	2000	2016.08.01
	TS01-CTD13	141.699	11.221	6803	2016.07.16
