# Supplementary material for: Phylogenomic Insights into Distribution and Adaptation of Bdellovibrionota in Marine Waters
Source: Microorganisms. 2021 Apr 3;9(4):757. doi: 10.3390/microorganisms9040757 (PMC8067016; doi:10.3390/microorganisms9040757)
Supplement: Supplementary file 1 [file microorganisms-09-00757-s001.zip › Table S4 Secondary metabolite gene clusters of Bdellovibrionota.xls]

## Sheet: Oligoflexia_BGC
Query id （ORF_of_genomes）	BLASTP_against_MIBIG	BGC_label
ref49_20_58	BGC0000188|c1|13476-15314|+|ABI75099.1|NodU/CmcH-related_carbamoyltransferase|ABI75099.1	Alkaloid
ref49_20_58	BGC0000887|c1|25516-27354|+|ABI75139.1|NodU/CmcH-related_carbamoyltransferase|ABI75139.1	Alkaloid
ref130_63_49	BGC0001501|c1|39921-41168|+|APZ79604.1|FilI5|APZ79604.1	Alkaloid
ref130_63_49	BGC0001594|c1|35789-37036|+|APZ79571.1|FimI5|APZ79571.1	Alkaloid
ref130_63_49	BGC0001595|c1|25031-26278|+|APZ79627.1|FisI5|APZ79627.1	Alkaloid
ref130_63_49	BGC0001612|c1|38224-39474|+|APB62267.1|tryptophan_synthase_subunit_beta|APB62267.1	Alkaloid
ref130_35_454	BGC0000363|c1|6806-7672|-|CAJ77683.1|RmlA_protein|CAJ77683.1	NRP
ref130_35_454	BGC0000364|c1|6838-7704|-|CAJ77703.1|RmlA_protein|CAJ77703.1	NRP
ref130_35_454	BGC0000365|c1|6886-7752|-|ABB72064.1|RmlA|ABB72064.1	NRP
ref32_1_2684	BGC0000464|c1|102032-103141|+|XDD1_2291|S-(hydroxymethyl)glutathione_dehydrogenase|CDG17990.1	NRP
ref49_138_9	BGC0000464|c1|102032-103141|+|XDD1_2291|S-(hydroxymethyl)glutathione_dehydrogenase|CDG17990.1	NRP
ref58_29_13	BGC0000464|c1|102032-103141|+|XDD1_2291|S-(hydroxymethyl)glutathione_dehydrogenase|CDG17990.1	NRP
ref130_35_122	BGC0001379|c1|28288-29658|-|BAU50947.1|serine_dehydratase|BAU50947.1	NRP
ref32_1_1871	BGC0001818|c1|2-217|-|BAV57436.1|putative_membrane_protein|BAV57436.1	NRP
ref32_1_1871	BGC0001912|c1|2-217|-|BAV57436.1|putative_membrane_protein|BAV57436.1	NRP
ref130_45_246	BGC0001945|c1|7196-8479|+|AXM43049.1|enolase|AXM43049.1	NRP
ref32_1_2452	BGC0001945|c1|7196-8479|+|AXM43049.1|enolase|AXM43049.1	NRP
ref32_1_2726	BGC0001053|c1|10550-12193|-|CAF05633.1|hypothetical_protein|CAF05633.1	NRP, Polyketide
ref32_1_2106	BGC0001053|c1|10550-12193|-|CAF05633.1|hypothetical_protein|CAF05633.1	NRP, Polyketide
ref130_45_315	BGC0001053|c1|10550-12193|-|CAF05633.1|hypothetical_protein|CAF05633.1	NRP, Polyketide
ref32_1_2700	BGC0001101|c1|130318-131727|-|AAN85548.1|adenosylhomocysteinase|AAN85548.1	NRP, Polyketide
ref130_26_69	BGC0001114|c1|2440-3003|-|AGN11879.1|putative_alkyl_hydroperoxide_reductase_subunit_C|AGN11879.1	NRP, Polyketide
ref130_58_1	BGC0001711|c1|877-1827|+|JM78_19260|NAD-dependent_dehydratase|KFL51878.1	NRP, Polyketide
ref130_33_214	BGC0001740|c1|9500-10501|+|BBA21058.1|putative_polyphosphate_kinase|BBA21058.1	NRP, Polyketide
ref58_127_139	BGC0001902|c1|35678-37015|-|AJY78097.1|homogentisate_12-dioxygenase|AJY78097.1	NRP, Polyketide
ref32_1_2316	BGC0000963|c1|18307-18660|-|AAG02350.1|PHNA-like_protein|AAG02350.1	NRP, Polyketide, Saccharide
ref130_18_115	BGC0000963|c1|18307-18660|-|AAG02350.1|PHNA-like_protein|AAG02350.1	NRP, Polyketide, Saccharide
ref49_170_21	BGC0000873|c1|8682-9704|-|CAD27644.1|Ata12_protein|CAD27644.1	Other
ref32_1_2765	BGC0000913|c1|7239-8096|+|ACD75094.1|MenB|ACD75094.1	Other
ref49_20_58	BGC0000928|c1|13476-15314|+|ABI75099.1|NodU/CmcH-related_carbamoyltransferase|ABI75099.1	Other
ref49_170_21	BGC0001138|c1|12910-13974|-|AET51847.1|GDP-D-manose-4,6-dehydratase|AET51847.1	Other
ref130_22_14	BGC0001285|c1|526-2718|-|ALJ01854.1|hypothetical_protein|ALJ01854.1	Other
ref130_45_246	BGC0001483|c1|8159-9475|-|ANA09449.1|PriG|ANA09449.1	Other
ref32_1_2727	BGC0001687|c1|27857-28144|+|AEQ20432.1|chaperonin_10_Kd_subunit_(GroES)_protein|AEQ20432.1	Other
ref32_1_2726	BGC0001687|c1|28174-29829|+|AEQ20433.1|chaperonin_GroEL_protein|AEQ20433.1	Other
ref32_1_2106	BGC0001687|c1|28174-29829|+|AEQ20433.1|chaperonin_GroEL_protein|AEQ20433.1	Other
ref130_45_315	BGC0001687|c1|28174-29829|+|AEQ20433.1|chaperonin_GroEL_protein|AEQ20433.1	Other
ref32_1_2104	BGC0000002|c1|110671-111537|-|KALB_6571|glucose-1-phosphate_thymidylyltransferase|AHH99930.1	Polyketide
ref130_35_454	BGC0000053|c1|8201-9145|+|ctg1_orf5||ctg1_orf5	Polyketide
ref130_45_315	BGC0000082|c1|7905-9533|-|KijA7|heat_shock_protein_GroEL|ACB46469.1	Polyketide
ref130_27_161	BGC0000084|c1|101360-102391|+|AFL48543.1|putative_peptide_transporter_(ATP-binding_subunit)|AFL48543.1	Polyketide
ref49_170_21	BGC0000116|c1|5466-6500|+|ABV83220.1|CppDIII|ABV83220.1	Polyketide
ref130_35_73	BGC0000136|c1|109375-109528|+|AAS07761.1|RpoC|AAS07761.1	Polyketide
ref32_1_2288	BGC0000136|c1|109375-109528|+|AAS07761.1|RpoC|AAS07761.1	Polyketide
ref130_35_182	BGC0000141|c1|24447-24671|+|CAI94684.1|putative_Translation_initiation_factor|CAI94684.1	Polyketide
ref130_35_182	BGC0000141|c1|4268-4492|+|CAI94679.1|putative_translation_initiation_factor|CAI94679.1	Polyketide
ref49_170_21	BGC0000165|c1|15746-16777|+|ADU85990.1|putative_GDP-D-mannose_dehydratase|ADU85990.1	Polyketide
ref32_1_2684	BGC0000189|c1|2021-3130|+|XBJ1_3896|alcohol_dehydrogenase_class_III|CBJ83014.1	Polyketide
ref49_138_9	BGC0000189|c1|2021-3130|+|XBJ1_3896|alcohol_dehydrogenase_class_III|CBJ83014.1	Polyketide
ref58_29_13	BGC0000189|c1|2021-3130|+|XBJ1_3896|alcohol_dehydrogenase_class_III|CBJ83014.1	Polyketide
ref130_35_454	BGC0001381|c1|146982-147848|-|AJO72746.1|Glucose-1-phosphate_thymidylyltransferase|AJO72746.1	Polyketide
ref130_35_403	BGC0001400|c1|31-1721|+|ATEG_09616|ATP_synthase_beta_chain,_mitochondrial_precursor|EAU29807.1	Polyketide
ref32_1_55	BGC0001400|c1|31-1721|+|ATEG_09616|ATP_synthase_beta_chain,_mitochondrial_precursor|EAU29807.1	Polyketide
ref49_89_15	BGC0001400|c1|31-1721|+|ATEG_09616|ATP_synthase_beta_chain,_mitochondrial_precursor|EAU29807.1	Polyketide
ref130_45_258	BGC0001475|c1|6-1879|+|ATEG_04415|dihydroxy-acid_dehydratase|XP_001213593.1	Polyketide
ref32_1_793	BGC0001475|c1|6-1879|+|ATEG_04415|dihydroxy-acid_dehydratase|XP_001213593.1	Polyketide
ref32_1_1487	BGC0001590|c1|39640-40383|+|orf12|glutamate_ABC_transporter|AQP25584.1	Polyketide
ref130_35_454	BGC0001619|c1|164158-165045|-|AKA59080.1|NDP-glucose_synthase|AKA59080.1	Polyketide
ref49_138_9	BGC0001656|c1|100674-101162|-|AKQ22658.1|s-(hydroxymethyl)glutathione_dehydrogenase|AKQ22658.1	Polyketide
ref58_29_13	BGC0001656|c1|100674-101162|-|AKQ22658.1|s-(hydroxymethyl)glutathione_dehydrogenase|AKQ22658.1	Polyketide
ref130_35_454	BGC0001693|c1|64552-65424|+|ARD70909.1|dTDP-1-glucose_synthase|ARD70909.1	Polyketide
ref32_1_2765	BGC0001772|c1|119044-120018|-|ATX68123.1|1,4-dihydroxy-2-naphthoyl-CoA_synthase|ATX68123.1	Polyketide
ref130_35_454	BGC0001773|c1|69478-70353|-|AFB00_29760|glucose-1-phosphate_thymidylyltransferase|ANY10596.1	Polyketide
ref130_45_246	BGC0002011|c1|12321-13604|+|AMYAL_RS0139400|phosphopyruvate_hydratase|WP_020636807.1	Polyketide
ref130_35_454	BGC0000151|c1|145128-146000|-|SAMR0487|putative_glucose-1-phosphate_thymidyltransferase|CAJ88197.1	Polyketide, Saccharide
ref130_35_72	BGC0000610|c1|1491-1862|-|ACR48329.1|Nos3|ACR48329.1	RiPP
ref32_1_2027	BGC0000610|c1|1491-1862|-|ACR48329.1|Nos3|ACR48329.1	RiPP
ref130_35_70	BGC0000610|c1|1-978|-|ACR48327.1|Nos1|ACR48327.1	RiPP
ref130_35_72	BGC0000615|c1|30799-31170|+|ADO67783.1|tpa8|ADO67783.1	RiPP
ref32_1_2027	BGC0000615|c1|30799-31170|+|ADO67783.1|tpa8|ADO67783.1	RiPP
ref32_1_679	BGC0000615|c1|33887-35080|+|ADO67786.1|tpa11|ADO67786.1	RiPP
ref130_35_81	BGC0000615|c1|33887-35080|+|ADO67786.1|tpa11|ADO67786.1	RiPP
ref130_35_72	BGC0001155|c1|22030-22401|+|AGY49597.1|S12P|AGY49597.1	RiPP
ref32_1_2027	BGC0001155|c1|22030-22401|+|AGY49597.1|S12P|AGY49597.1	RiPP
ref32_1_679	BGC0001155|c1|25094-26287|+|AGY49600.1|EF_Tu|AGY49600.1	RiPP
ref130_35_81	BGC0001155|c1|25094-26287|+|AGY49600.1|EF_Tu|AGY49600.1	RiPP
ref130_35_72	BGC0001472|c1|264-683|+|AGN11663.1|S12_ribosomal_protein|AGN11663.1	RiPP
ref32_1_2027	BGC0001472|c1|264-683|+|AGN11663.1|S12_ribosomal_protein|AGN11663.1	RiPP
ref130_35_81	BGC0001472|c1|3472-4665|+|AGN11675.1|elongation_factor_Tu|AGN11675.1	RiPP
ref32_1_679	BGC0001472|c1|3472-4665|+|AGN11675.1|elongation_factor_Tu|AGN11675.1	RiPP
ref130_33_270	BGC0000709|c1|43828-46047|+|CAF33332.1|putative_isocitrate_dehydrogenase|CAF33332.1	Saccharide
ref130_35_454	BGC0000727|c1|23652-24566|+|ACK77763.1|putative_NDP-glucose_phosphate_nucleotidyltransferase|ACK77763.1	Saccharide
ref130_35_454	BGC0000759|c1|22757-23635|+|ABW74895.1|glucose-1-phosphate_thymidylyltransferase|ABW74895.1	Saccharide
ref130_58_113	BGC0000759|c1|24202-25263|+|ABW74897.1|dTDP-D-glucose-4,6-dehydratase|ABW74897.1	Saccharide
ref130_35_454	BGC0000766|c1|29101-29985|+|ATCC11506LJ0031|sugar_biosynthesis_protein|ABM21420.1	Saccharide
ref130_35_454	BGC0000768|c1|25234-26112|+|AAP57698.1|glucose-1-phosphate_thymidylyltransferase|AAP57698.1	Saccharide
ref130_58_113	BGC0000768|c1|26679-27740|+|AAP57700.1|dTDP-D-glucose-4,6-dehydratase|AAP57700.1	Saccharide
ref130_58_113	BGC0000773|c1|1298-2383|+|AAC63612.1|RmlB|AAC63612.1	Saccharide
ref32_1_2104	BGC0000773|c1|3347-4228|+|AAC63614.1|RmlA|AAC63614.1	Saccharide
ref130_35_454	BGC0000773|c1|3347-4228|+|AAC63614.1|RmlA|AAC63614.1	Saccharide
ref130_35_454	BGC0000774|c1|6931-7818|-|AAA16191.1|glucose-1-phosphate_thymidylyltransferase|AAA16191.1	Saccharide
ref130_58_113	BGC0000780|c1|5495-6559|+|BAG50456.1|dTDP-D-glucose_4,6-dehydratase|BAG50456.1	Saccharide
ref32_1_1596	BGC0000780|c1|59692-60732|+|BAG50505.1|ISSod13,_transposase|BAG50505.1	Saccharide
ref32_1_1808	BGC0000780|c1|59692-60732|+|BAG50505.1|ISSod13,_transposase|BAG50505.1	Saccharide
ref130_26_6	BGC0000780|c1|59692-60732|+|BAG50505.1|ISSod13,_transposase|BAG50505.1	Saccharide
ref130_35_454	BGC0000780|c1|6559-7425|+|BAG50457.1|glucose-1-phosphate-thymidylyltransferase|BAG50457.1	Saccharide
ref130_35_454	BGC0000782|c1|4009-4902|+|AAD05455.1|putative_glucose-1-phosphate_thymidyltransferase|AAD05455.1	Saccharide
ref130_57_19	BGC0000784|c1|2982-4295|+|AAM27540.1||AAM27540.1	Saccharide
ref130_57_18	BGC0000784|c1|5306-5890|+|AAM27542.1||AAM27542.1	Saccharide
ref130_35_454	BGC0000785|c1|2451-3344|+|AAK27392.1|putative_glucose-1-phosphate_thymidyltransferase|AAK27392.1	Saccharide
ref130_35_454	BGC0000790|c1|1150-2022|+|ABK27314.1|RfbA|ABK27314.1	Saccharide
ref130_58_113	BGC0000790|c1|269-1153|+|ABK27313.1|RfbB|ABK27313.1	Saccharide
ref130_58_113	BGC0000791|c1|1282-2361|+|ABX51872.1|dTDP-D-glucose-4,6-dehydratase|ABX51872.1	Saccharide
ref130_35_454	BGC0000791|c1|2358-3230|+|ABX51873.1|glucose-1-phosphate_thymidylyltransferase|ABX51873.1	Saccharide
ref32_1_2104	BGC0000792|c1|6283-7149|+|AAC35920.1|putative_glucose-1-phosphate_thymidyl_transferase|AAC35920.1	Saccharide
ref130_35_454	BGC0000792|c1|6283-7149|+|AAC35920.1|putative_glucose-1-phosphate_thymidyl_transferase|AAC35920.1	Saccharide
ref130_35_454	BGC0000794|c1|13427-14326|+|AAR99610.1|glucose-1-phosphate_thymidyltransferase|AAR99610.1	Saccharide
ref32_1_2104	BGC0000794|c1|13427-14326|+|AAR99610.1|glucose-1-phosphate_thymidyltransferase|AAR99610.1	Saccharide
ref32_1_2104	BGC0000795|c1|20360-21277|+|AAS55725.1|glucose-1-phosphate_thymidyltransferase|AAS55725.1	Saccharide
ref130_35_454	BGC0000795|c1|20360-21277|+|AAS55725.1|glucose-1-phosphate_thymidyltransferase|AAS55725.1	Saccharide
ref49_170_21	BGC0000795|c1|5742-6713|+|AAS55711.1|GDP-mannose_4,6-dehydratase|AAS55711.1	Saccharide
ref58_127_96	BGC0000796|c1|18471-19214|+|ADG29294.1|putative_glucose-1-phosphate_thymidyltransferase|ADG29294.1	Saccharide
ref130_35_454	BGC0000797|c1|23238-24116|+|AAC44072.1|glucose-1-phosphate_thymidylyltransferase|AAC44072.1	Saccharide
ref130_58_113	BGC0000797|c1|24683-25744|+|AAC44074.1|dTDP-D-glucose-4,6-dehydratase|AAC44074.1	Saccharide
ref130_35_183	BGC0001412|c1|24289-24454|+|AAD40729.1|putative_adenylate_kinase|AAD40729.1	Saccharide
ref130_35_454	BGC0001412|c1|3717-4604|+|AAD40709.1|glucose-1-phosphate_thymidyl_transferase|AAD40709.1	Saccharide
ref130_35_454	BGC0001894|c1|17410-18279|+|CEB41_05180|glucose-1-phosphate_thymidylyltransferase|AXH03903.1	Saccharide
ref130_35_454	BGC0001894|c1|8792-9661|+|CEB41_05130|glucose-1-phosphate_thymidylyltransferase|AXH03893.1	Saccharide
ref49_137_16	BGC0000634|c1|3745-5226|+|BAD99408.1|phytoene_desaturase|BAD99408.1	Terpene
ref58_58_10	BGC0000634|c1|3745-5226|+|BAD99408.1|phytoene_desaturase|BAD99408.1	Terpene
ref49_137_16	BGC0000643|c1|6593-8077|-|ABC50114.1|phytoene_desaturase|ABC50114.1	Terpene
ref58_58_10	BGC0000643|c1|6593-8077|-|ABC50114.1|phytoene_desaturase|ABC50114.1	Terpene
ref49_137_16	BGC0000656|c1|1324-2838|+|AAL02000.1|phytoene_dehydrogenase|AAL02000.1	Terpene
ref58_58_10	BGC0000656|c1|1324-2838|+|AAL02000.1|phytoene_dehydrogenase|AAL02000.1	Terpene
ref130_63_49	BGC0000668|c1|18567-19814|-|AHI58831.1|tryptophan_synthase_subunit_beta_(TrpB)|AHI58831.1	Terpene, Alkaloid
ref130_63_49	BGC0001126|c1|38486-39736|+|AHB62781.1|tryptophan_synthase_subunit_beta_(TrpB)|AHB62781.1	Terpene, Alkaloid

## Sheet: Bacteriovoracia_BGC
Query id （ORF_of_genomes）	BLASTP_against_MIBIG	BGC_label
Bacteriovorax_stolpii_strain_DSM_12778_1_2307	BGC0000033|c1|86678-87271|-|AAM70363.1|CalU21|AAM70363.1	Polyketide
ref110_2_391	BGC0000053|c1|8201-9145|+|ctg1_orf5||ctg1_orf5	Polyketide
ref100_15_224	BGC0000085|c1|57154-58584|-|BAC76505.1|probable_adenosylhomocysteinase|BAC76505.1	Polyketide
ref41_18_315	BGC0000085|c1|57154-58584|-|BAC76505.1|probable_adenosylhomocysteinase|BAC76505.1	Polyketide
ref60_1_312	BGC0000085|c1|57154-58584|-|BAC76505.1|probable_adenosylhomocysteinase|BAC76505.1	Polyketide
ref119_21_151	BGC0000085|c1|63977-65197|-|BAC76509.1|probable_S-adenosylmethionine_synthetase|BAC76509.1	Polyketide
ref99_19_104	BGC0000111|c1|32447-33079|+|BAD38883.1|putative_oxidoreductase|BAD38883.1	Polyketide
ref34_13_230	BGC0000111|c1|32447-33079|+|BAD38883.1|putative_oxidoreductase|BAD38883.1	Polyketide
ref17_1_302	BGC0000136|c1|109375-109528|+|AAS07761.1|RpoC|AAS07761.1	Polyketide
ref19_52_302	BGC0000136|c1|109375-109528|+|AAS07761.1|RpoC|AAS07761.1	Polyketide
ref21_1_302	BGC0000136|c1|109375-109528|+|AAS07761.1|RpoC|AAS07761.1	Polyketide
ref25_39_42	BGC0000136|c1|109375-109528|+|AAS07761.1|RpoC|AAS07761.1	Polyketide
ref28_17_302	BGC0000136|c1|109375-109528|+|AAS07761.1|RpoC|AAS07761.1	Polyketide
Bacteriovorax_stolpii_strain_DSM_12778_1_3580	BGC0000141|c1|24447-24671|+|CAI94684.1|putative_Translation_initiation_factor|CAI94684.1	Polyketide
ref100_15_25	BGC0000141|c1|24447-24671|+|CAI94684.1|putative_Translation_initiation_factor|CAI94684.1	Polyketide
ref135_3_24	BGC0000141|c1|24447-24671|+|CAI94684.1|putative_Translation_initiation_factor|CAI94684.1	Polyketide
ref138_10_24	BGC0000141|c1|24447-24671|+|CAI94684.1|putative_Translation_initiation_factor|CAI94684.1	Polyketide
ref31_5_118	BGC0000141|c1|24447-24671|+|CAI94684.1|putative_Translation_initiation_factor|CAI94684.1	Polyketide
ref41_18_506	BGC0000141|c1|24447-24671|+|CAI94684.1|putative_Translation_initiation_factor|CAI94684.1	Polyketide
ref60_1_504	BGC0000141|c1|24447-24671|+|CAI94684.1|putative_Translation_initiation_factor|CAI94684.1	Polyketide
Bacteriovorax_stolpii_strain_DSM_12778_1_1251	BGC0000189|c1|2021-3130|+|XBJ1_3896|alcohol_dehydrogenase_class_III|CBJ83014.1	Polyketide
Halobacteriovorax_marinus_SJ_1_1126	BGC0000189|c1|2021-3130|+|XBJ1_3896|alcohol_dehydrogenase_class_III|CBJ83014.1	Polyketide
ref100_4_85	BGC0000189|c1|2021-3130|+|XBJ1_3896|alcohol_dehydrogenase_class_III|CBJ83014.1	Polyketide
ref110_1_102	BGC0000189|c1|2021-3130|+|XBJ1_3896|alcohol_dehydrogenase_class_III|CBJ83014.1	Polyketide
ref111_81_153	BGC0000189|c1|2021-3130|+|XBJ1_3896|alcohol_dehydrogenase_class_III|CBJ83014.1	Polyketide
ref135_10_111	BGC0000189|c1|2021-3130|+|XBJ1_3896|alcohol_dehydrogenase_class_III|CBJ83014.1	Polyketide
ref136_4_65	BGC0000189|c1|2021-3130|+|XBJ1_3896|alcohol_dehydrogenase_class_III|CBJ83014.1	Polyketide
ref138_15_120	BGC0000189|c1|2021-3130|+|XBJ1_3896|alcohol_dehydrogenase_class_III|CBJ83014.1	Polyketide
ref146_1_1100	BGC0000189|c1|2021-3130|+|XBJ1_3896|alcohol_dehydrogenase_class_III|CBJ83014.1	Polyketide
ref148_23_114	BGC0000189|c1|2021-3130|+|XBJ1_3896|alcohol_dehydrogenase_class_III|CBJ83014.1	Polyketide
ref34_9_179	BGC0000189|c1|2021-3130|+|XBJ1_3896|alcohol_dehydrogenase_class_III|CBJ83014.1	Polyketide
ref41_1_85	BGC0000189|c1|2021-3130|+|XBJ1_3896|alcohol_dehydrogenase_class_III|CBJ83014.1	Polyketide
ref60_12_85	BGC0000189|c1|2021-3130|+|XBJ1_3896|alcohol_dehydrogenase_class_III|CBJ83014.1	Polyketide
ref63_5_769	BGC0000189|c1|2021-3130|+|XBJ1_3896|alcohol_dehydrogenase_class_III|CBJ83014.1	Polyketide
ref99_7_298	BGC0000189|c1|2021-3130|+|XBJ1_3896|alcohol_dehydrogenase_class_III|CBJ83014.1	Polyketide
Bacteriovorax_stolpii_strain_DSM_12778_1_461	BGC0000203|c1|6957-8159|+|ADI71438.1|putative_methionine_adenosyltransferase|ADI71438.1	Polyketide
ref136_45_157	BGC0000203|c1|6957-8159|+|ADI71438.1|putative_methionine_adenosyltransferase|ADI71438.1	Polyketide
ref16_70_52	BGC0000203|c1|6957-8159|+|ADI71438.1|putative_methionine_adenosyltransferase|ADI71438.1	Polyketide
ref119_21_151	BGC0000203|c1|6957-8159|+|ADI71438.1|putative_methionine_adenosyltransferase|ADI71438.1	Polyketide
ref110_2_391	BGC0000240|c1|68906-69778|+|AHZ61899.1|glucose-1-phosphate_thymidylytransferase|AHZ61899.1	Polyketide, Saccharide
ref110_2_391	BGC0000241|c1|61359-62231|+|Strop_2230|Glucose-1-phosphate_thymidylyltransferase|ABP54680.1	Polyketide, Saccharide
Bacteriovorax_stolpii_strain_DSM_12778_1_1189	BGC0000259|c1|22123-24834|+|CAH55660.1|putative_copper_transporting_P-type_ATPase_efflux_pump|CAH55660.1	Polyketide
Halobacteriovorax_marinus_SJ_1_2874	BGC0000279|c1|1-1419|-|ADE22275.1|putative_adenosylhomocysteinase|ADE22275.1	Polyketide
ref146_1_2828	BGC0000279|c1|1-1419|-|ADE22275.1|putative_adenosylhomocysteinase|ADE22275.1	Polyketide
Bacteriovorax_stolpii_strain_DSM_12778_1_3253	BGC0000279|c1|1-1419|-|ADE22275.1|putative_adenosylhomocysteinase|ADE22275.1	Polyketide
ref135_3_210	BGC0000279|c1|1-1419|-|ADE22275.1|putative_adenosylhomocysteinase|ADE22275.1	Polyketide
ref31_9_113	BGC0000279|c1|1-1419|-|ADE22275.1|putative_adenosylhomocysteinase|ADE22275.1	Polyketide
ref9_4_73	BGC0000279|c1|1-1419|-|ADE22275.1|putative_adenosylhomocysteinase|ADE22275.1	Polyketide
ref17_1_219	BGC0000279|c1|1-1419|-|ADE22275.1|putative_adenosylhomocysteinase|ADE22275.1	Polyketide
ref19_52_219	BGC0000279|c1|1-1419|-|ADE22275.1|putative_adenosylhomocysteinase|ADE22275.1	Polyketide
ref21_1_219	BGC0000279|c1|1-1419|-|ADE22275.1|putative_adenosylhomocysteinase|ADE22275.1	Polyketide
ref25_39_125	BGC0000279|c1|1-1419|-|ADE22275.1|putative_adenosylhomocysteinase|ADE22275.1	Polyketide
ref28_17_219	BGC0000279|c1|1-1419|-|ADE22275.1|putative_adenosylhomocysteinase|ADE22275.1	Polyketide
ref100_15_224	BGC0000279|c1|1-1419|-|ADE22275.1|putative_adenosylhomocysteinase|ADE22275.1	Polyketide
ref41_18_315	BGC0000279|c1|1-1419|-|ADE22275.1|putative_adenosylhomocysteinase|ADE22275.1	Polyketide
ref60_1_312	BGC0000279|c1|1-1419|-|ADE22275.1|putative_adenosylhomocysteinase|ADE22275.1	Polyketide
Bacteriovorax_stolpii_strain_DSM_12778_1_461	BGC0000279|c1|6817-8037|-|ADE22279.1|S-adenosylmethionine_synthetase|ADE22279.1	Polyketide
ref119_21_151	BGC0000279|c1|6817-8037|-|ADE22279.1|S-adenosylmethionine_synthetase|ADE22279.1	Polyketide
ref34_1_1219	BGC0000289|c1|81706-83250|+|CAD91238.1|hypothetical_protein|CAD91238.1	NRP, Saccharide
ref114_76_38	BGC0000340|c1|1208-1969|-|AHN91916.1|ABC_transporter|AHN91916.1	NRP
ref115_114_38	BGC0000340|c1|1208-1969|-|AHN91916.1|ABC_transporter|AHN91916.1	NRP
ref118_31_39	BGC0000340|c1|1208-1969|-|AHN91916.1|ABC_transporter|AHN91916.1	NRP
ref9_21_144	BGC0000343|c1|4074-5162|+|ACY02004.1|phospho-2-dehydro-3-deoxyheptonate_aldolase|ACY02004.1	NRP
ref9_1_244	BGC0000360|c1|40708-41652|+|CBL93725.1|3-oxoacid_CoA-transferase|CBL93725.1	NRP
ref119_20_13	BGC0000362|c1|25020-26051|+|AAD44219.1|mdhtA|AAD44219.1	NRP
ref119_16_1	BGC0000362|c1|25020-26051|+|AAD44219.1|mdhtA|AAD44219.1	NRP
ref110_2_391	BGC0000365|c1|6886-7752|-|ABB72064.1|RmlA|ABB72064.1	NRP
ref99_8_50	BGC0000368|c1|25428-26477|-|CBA63693.1|methylmalonyl-CoA_mutase,_large_subunit|CBA63693.1	NRP
ref100_15_224	BGC0000422|c1|44539-45993|-|ABI22140.1|putative_adenosylhomocysteinase|ABI22140.1	NRP
ref41_18_315	BGC0000422|c1|44539-45993|-|ABI22140.1|putative_adenosylhomocysteinase|ABI22140.1	NRP
ref60_1_312	BGC0000422|c1|44539-45993|-|ABI22140.1|putative_adenosylhomocysteinase|ABI22140.1	NRP
Bacteriovorax_stolpii_strain_DSM_12778_1_461	BGC0000422|c1|51464-52669|-|ABI22144.1|putative_S-adenosylmethionine_synthetase|ABI22144.1	NRP
ref119_21_151	BGC0000422|c1|51464-52669|-|ABI22144.1|putative_S-adenosylmethionine_synthetase|ABI22144.1	NRP
Bacteriovorax_stolpii_strain_DSM_12778_1_1251	BGC0000464|c1|102032-103141|+|XDD1_2291|S-(hydroxymethyl)glutathione_dehydrogenase|CDG17990.1	NRP
Halobacteriovorax_marinus_SJ_1_1126	BGC0000464|c1|102032-103141|+|XDD1_2291|S-(hydroxymethyl)glutathione_dehydrogenase|CDG17990.1	NRP
ref100_4_85	BGC0000464|c1|102032-103141|+|XDD1_2291|S-(hydroxymethyl)glutathione_dehydrogenase|CDG17990.1	NRP
ref110_1_102	BGC0000464|c1|102032-103141|+|XDD1_2291|S-(hydroxymethyl)glutathione_dehydrogenase|CDG17990.1	NRP
ref111_81_153	BGC0000464|c1|102032-103141|+|XDD1_2291|S-(hydroxymethyl)glutathione_dehydrogenase|CDG17990.1	NRP
ref135_10_111	BGC0000464|c1|102032-103141|+|XDD1_2291|S-(hydroxymethyl)glutathione_dehydrogenase|CDG17990.1	NRP
ref136_4_65	BGC0000464|c1|102032-103141|+|XDD1_2291|S-(hydroxymethyl)glutathione_dehydrogenase|CDG17990.1	NRP
ref138_15_120	BGC0000464|c1|102032-103141|+|XDD1_2291|S-(hydroxymethyl)glutathione_dehydrogenase|CDG17990.1	NRP
ref146_1_1100	BGC0000464|c1|102032-103141|+|XDD1_2291|S-(hydroxymethyl)glutathione_dehydrogenase|CDG17990.1	NRP
ref148_23_114	BGC0000464|c1|102032-103141|+|XDD1_2291|S-(hydroxymethyl)glutathione_dehydrogenase|CDG17990.1	NRP
ref34_9_179	BGC0000464|c1|102032-103141|+|XDD1_2291|S-(hydroxymethyl)glutathione_dehydrogenase|CDG17990.1	NRP
ref41_1_85	BGC0000464|c1|102032-103141|+|XDD1_2291|S-(hydroxymethyl)glutathione_dehydrogenase|CDG17990.1	NRP
ref60_12_85	BGC0000464|c1|102032-103141|+|XDD1_2291|S-(hydroxymethyl)glutathione_dehydrogenase|CDG17990.1	NRP
ref63_5_769	BGC0000464|c1|102032-103141|+|XDD1_2291|S-(hydroxymethyl)glutathione_dehydrogenase|CDG17990.1	NRP
ref99_7_298	BGC0000464|c1|102032-103141|+|XDD1_2291|S-(hydroxymethyl)glutathione_dehydrogenase|CDG17990.1	NRP
Bacteriovorax_stolpii_strain_DSM_12778_1_3607	BGC0000610|c1|1491-1862|-|ACR48329.1|Nos3|ACR48329.1	RiPP
Halobacteriovorax_marinus_SJ_1_3132	BGC0000610|c1|1491-1862|-|ACR48329.1|Nos3|ACR48329.1	RiPP
ref100_7_4	BGC0000610|c1|1491-1862|-|ACR48329.1|Nos3|ACR48329.1	RiPP
ref110_3_424	BGC0000610|c1|1491-1862|-|ACR48329.1|Nos3|ACR48329.1	RiPP
ref146_1_3077	BGC0000610|c1|1491-1862|-|ACR48329.1|Nos3|ACR48329.1	RiPP
ref17_1_303	BGC0000610|c1|1491-1862|-|ACR48329.1|Nos3|ACR48329.1	RiPP
ref19_52_303	BGC0000610|c1|1491-1862|-|ACR48329.1|Nos3|ACR48329.1	RiPP
ref21_1_303	BGC0000610|c1|1491-1862|-|ACR48329.1|Nos3|ACR48329.1	RiPP
ref25_39_41	BGC0000610|c1|1491-1862|-|ACR48329.1|Nos3|ACR48329.1	RiPP
ref28_17_303	BGC0000610|c1|1491-1862|-|ACR48329.1|Nos3|ACR48329.1	RiPP
Bacteriovorax_stolpii_strain_DSM_12778_1_3607	BGC0000615|c1|30799-31170|+|ADO67783.1|tpa8|ADO67783.1	RiPP
Halobacteriovorax_marinus_SJ_1_3132	BGC0000615|c1|30799-31170|+|ADO67783.1|tpa8|ADO67783.1	RiPP
ref100_7_4	BGC0000615|c1|30799-31170|+|ADO67783.1|tpa8|ADO67783.1	RiPP
ref110_3_424	BGC0000615|c1|30799-31170|+|ADO67783.1|tpa8|ADO67783.1	RiPP
ref146_1_3077	BGC0000615|c1|30799-31170|+|ADO67783.1|tpa8|ADO67783.1	RiPP
ref17_1_303	BGC0000615|c1|30799-31170|+|ADO67783.1|tpa8|ADO67783.1	RiPP
ref19_52_303	BGC0000615|c1|30799-31170|+|ADO67783.1|tpa8|ADO67783.1	RiPP
ref21_1_303	BGC0000615|c1|30799-31170|+|ADO67783.1|tpa8|ADO67783.1	RiPP
ref25_39_41	BGC0000615|c1|30799-31170|+|ADO67783.1|tpa8|ADO67783.1	RiPP
ref28_17_303	BGC0000615|c1|30799-31170|+|ADO67783.1|tpa8|ADO67783.1	RiPP
ref17_1_135	BGC0000615|c1|33887-35080|+|ADO67786.1|tpa11|ADO67786.1	RiPP
ref19_52_135	BGC0000615|c1|33887-35080|+|ADO67786.1|tpa11|ADO67786.1	RiPP
ref21_1_135	BGC0000615|c1|33887-35080|+|ADO67786.1|tpa11|ADO67786.1	RiPP
ref25_39_209	BGC0000615|c1|33887-35080|+|ADO67786.1|tpa11|ADO67786.1	RiPP
ref28_17_135	BGC0000615|c1|33887-35080|+|ADO67786.1|tpa11|ADO67786.1	RiPP
Halobacteriovorax_marinus_SJ_1_3129	BGC0000615|c1|33887-35080|+|ADO67786.1|tpa11|ADO67786.1	RiPP
Halobacteriovorax_marinus_SJ_1_3141	BGC0000615|c1|33887-35080|+|ADO67786.1|tpa11|ADO67786.1	RiPP
ref110_3_421	BGC0000615|c1|33887-35080|+|ADO67786.1|tpa11|ADO67786.1	RiPP
ref110_3_434	BGC0000615|c1|33887-35080|+|ADO67786.1|tpa11|ADO67786.1	RiPP
ref146_1_3074	BGC0000615|c1|33887-35080|+|ADO67786.1|tpa11|ADO67786.1	RiPP
ref146_1_3086	BGC0000615|c1|33887-35080|+|ADO67786.1|tpa11|ADO67786.1	RiPP
ref135_9_360	BGC0000615|c1|33887-35080|+|ADO67786.1|tpa11|ADO67786.1	RiPP
Bacteriovorax_stolpii_strain_DSM_12778_1_3604	BGC0000615|c1|33887-35080|+|ADO67786.1|tpa11|ADO67786.1	RiPP
Bacteriovorax_stolpii_strain_DSM_12778_1_3616	BGC0000615|c1|33887-35080|+|ADO67786.1|tpa11|ADO67786.1	RiPP
ref100_7_1	BGC0000615|c1|33887-35080|+|ADO67786.1|tpa11|ADO67786.1	RiPP
ref100_7_13	BGC0000615|c1|33887-35080|+|ADO67786.1|tpa11|ADO67786.1	RiPP
ref31_11_1	BGC0000615|c1|33887-35080|+|ADO67786.1|tpa11|ADO67786.1	RiPP
ref34_6_342	BGC0000615|c1|33887-35080|+|ADO67786.1|tpa11|ADO67786.1	RiPP
ref99_16_1	BGC0000615|c1|33887-35080|+|ADO67786.1|tpa11|ADO67786.1	RiPP
ref31_5_142	BGC0000615|c1|33887-35080|+|ADO67786.1|tpa11|ADO67786.1	RiPP
ref41_18_530	BGC0000615|c1|33887-35080|+|ADO67786.1|tpa11|ADO67786.1	RiPP
ref100_15_1	BGC0000615|c1|33887-35080|+|ADO67786.1|tpa11|ADO67786.1	RiPP
ref9_1_491	BGC0000708|c1|40121-40579|+|CAG38719.1|putative_nitrate_reductase_component|CAG38719.1	Saccharide
ref31_8_605	BGC0000709|c1|43828-46047|+|CAF33332.1|putative_isocitrate_dehydrogenase|CAF33332.1	Saccharide
ref99_8_135	BGC0000709|c1|43828-46047|+|CAF33332.1|putative_isocitrate_dehydrogenase|CAF33332.1	Saccharide
ref135_10_782	BGC0000709|c1|43828-46047|+|CAF33332.1|putative_isocitrate_dehydrogenase|CAF33332.1	Saccharide
Halobacteriovorax_marinus_SJ_1_873	BGC0000709|c1|43828-46047|+|CAF33332.1|putative_isocitrate_dehydrogenase|CAF33332.1	Saccharide
ref110_4_100	BGC0000709|c1|43828-46047|+|CAF33332.1|putative_isocitrate_dehydrogenase|CAF33332.1	Saccharide
ref136_45_153	BGC0000709|c1|43828-46047|+|CAF33332.1|putative_isocitrate_dehydrogenase|CAF33332.1	Saccharide
ref146_1_843	BGC0000709|c1|43828-46047|+|CAF33332.1|putative_isocitrate_dehydrogenase|CAF33332.1	Saccharide
ref34_13_209	BGC0000709|c1|43828-46047|+|CAF33332.1|putative_isocitrate_dehydrogenase|CAF33332.1	Saccharide
ref63_5_507	BGC0000709|c1|43828-46047|+|CAF33332.1|putative_isocitrate_dehydrogenase|CAF33332.1	Saccharide
ref110_2_391	BGC0000727|c1|23652-24566|+|ACK77763.1|putative_NDP-glucose_phosphate_nucleotidyltransferase|ACK77763.1	Saccharide
ref114_28_42	BGC0000732|c1|13499-14617|+|BAF47050.1|GDP-D-mannose_dehydratase|BAF47050.1	Saccharide
ref16_11_134	BGC0000732|c1|13499-14617|+|BAF47050.1|GDP-D-mannose_dehydratase|BAF47050.1	Saccharide
ref9_23_146	BGC0000732|c1|13499-14617|+|BAF47050.1|GDP-D-mannose_dehydratase|BAF47050.1	Saccharide
ref111_119_5	BGC0000732|c1|13499-14617|+|BAF47050.1|GDP-D-mannose_dehydratase|BAF47050.1	Saccharide
ref117_60_7	BGC0000732|c1|13499-14617|+|BAF47050.1|GDP-D-mannose_dehydratase|BAF47050.1	Saccharide
ref110_2_382	BGC0000732|c1|13499-14617|+|BAF47050.1|GDP-D-mannose_dehydratase|BAF47050.1	Saccharide
ref100_16_50	BGC0000732|c1|13499-14617|+|BAF47050.1|GDP-D-mannose_dehydratase|BAF47050.1	Saccharide
ref41_11_47	BGC0000732|c1|13499-14617|+|BAF47050.1|GDP-D-mannose_dehydratase|BAF47050.1	Saccharide
ref60_20_154	BGC0000732|c1|13499-14617|+|BAF47050.1|GDP-D-mannose_dehydratase|BAF47050.1	Saccharide
ref118_35_2	BGC0000732|c1|13499-14617|+|BAF47050.1|GDP-D-mannose_dehydratase|BAF47050.1	Saccharide
ref146_1_327	BGC0000732|c1|13499-14617|+|BAF47050.1|GDP-D-mannose_dehydratase|BAF47050.1	Saccharide
ref148_57_215	BGC0000732|c1|13499-14617|+|BAF47050.1|GDP-D-mannose_dehydratase|BAF47050.1	Saccharide
ref99_5_70	BGC0000732|c1|13499-14617|+|BAF47050.1|GDP-D-mannose_dehydratase|BAF47050.1	Saccharide
ref16_11_200	BGC0000732|c1|13499-14617|+|BAF47050.1|GDP-D-mannose_dehydratase|BAF47050.1	Saccharide
ref63_2_45	BGC0000732|c1|13499-14617|+|BAF47050.1|GDP-D-mannose_dehydratase|BAF47050.1	Saccharide
ref119_20_13	BGC0000732|c1|13499-14617|+|BAF47050.1|GDP-D-mannose_dehydratase|BAF47050.1	Saccharide
ref119_16_1	BGC0000732|c1|13499-14617|+|BAF47050.1|GDP-D-mannose_dehydratase|BAF47050.1	Saccharide
ref114_28_42	BGC0000733|c1|13500-14618|+|BAF47067.1|GDP-D-mannose_dehydratase|BAF47067.1	Saccharide
ref16_11_134	BGC0000733|c1|13500-14618|+|BAF47067.1|GDP-D-mannose_dehydratase|BAF47067.1	Saccharide
ref9_23_146	BGC0000733|c1|13500-14618|+|BAF47067.1|GDP-D-mannose_dehydratase|BAF47067.1	Saccharide
ref111_119_5	BGC0000733|c1|13500-14618|+|BAF47067.1|GDP-D-mannose_dehydratase|BAF47067.1	Saccharide
ref117_60_7	BGC0000733|c1|13500-14618|+|BAF47067.1|GDP-D-mannose_dehydratase|BAF47067.1	Saccharide
ref110_2_382	BGC0000733|c1|13500-14618|+|BAF47067.1|GDP-D-mannose_dehydratase|BAF47067.1	Saccharide
ref100_16_50	BGC0000733|c1|13500-14618|+|BAF47067.1|GDP-D-mannose_dehydratase|BAF47067.1	Saccharide
ref41_11_47	BGC0000733|c1|13500-14618|+|BAF47067.1|GDP-D-mannose_dehydratase|BAF47067.1	Saccharide
ref60_20_154	BGC0000733|c1|13500-14618|+|BAF47067.1|GDP-D-mannose_dehydratase|BAF47067.1	Saccharide
ref118_35_2	BGC0000733|c1|13500-14618|+|BAF47067.1|GDP-D-mannose_dehydratase|BAF47067.1	Saccharide
ref146_1_327	BGC0000733|c1|13500-14618|+|BAF47067.1|GDP-D-mannose_dehydratase|BAF47067.1	Saccharide
ref148_57_215	BGC0000733|c1|13500-14618|+|BAF47067.1|GDP-D-mannose_dehydratase|BAF47067.1	Saccharide
ref99_5_70	BGC0000733|c1|13500-14618|+|BAF47067.1|GDP-D-mannose_dehydratase|BAF47067.1	Saccharide
ref16_11_200	BGC0000733|c1|13500-14618|+|BAF47067.1|GDP-D-mannose_dehydratase|BAF47067.1	Saccharide
ref63_2_45	BGC0000733|c1|13500-14618|+|BAF47067.1|GDP-D-mannose_dehydratase|BAF47067.1	Saccharide
ref119_20_13	BGC0000733|c1|13500-14618|+|BAF47067.1|GDP-D-mannose_dehydratase|BAF47067.1	Saccharide
ref119_16_1	BGC0000733|c1|13500-14618|+|BAF47067.1|GDP-D-mannose_dehydratase|BAF47067.1	Saccharide
ref135_3_622	BGC0000751|c1|5356-5961|+|AAS77492.1|unknown|AAS77492.1	Saccharide
ref148_1_288	BGC0000751|c1|5356-5961|+|AAS77492.1|unknown|AAS77492.1	Saccharide
ref31_11_137	BGC0000752|c1|2462-2890|+|AAT06394.1|Cps6B|AAT06394.1	Saccharide
ref31_11_137	BGC0000753|c1|1991-2419|+|AAT06400.1|Cps7B|AAT06400.1	Saccharide
ref138_21_191	BGC0000759|c1|22757-23635|+|ABW74895.1|glucose-1-phosphate_thymidylyltransferase|ABW74895.1	Saccharide
ref110_2_391	BGC0000759|c1|22757-23635|+|ABW74895.1|glucose-1-phosphate_thymidylyltransferase|ABW74895.1	Saccharide
ref146_1_362	BGC0000759|c1|22757-23635|+|ABW74895.1|glucose-1-phosphate_thymidylyltransferase|ABW74895.1	Saccharide
ref138_21_191	BGC0000766|c1|29101-29985|+|ATCC11506LJ0031|sugar_biosynthesis_protein|ABM21420.1	Saccharide
ref110_2_391	BGC0000766|c1|29101-29985|+|ATCC11506LJ0031|sugar_biosynthesis_protein|ABM21420.1	Saccharide
ref136_45_6	BGC0000766|c1|29101-29985|+|ATCC11506LJ0031|sugar_biosynthesis_protein|ABM21420.1	Saccharide
ref110_2_391	BGC0000768|c1|25234-26112|+|AAP57698.1|glucose-1-phosphate_thymidylyltransferase|AAP57698.1	Saccharide
ref119_20_13	BGC0000769|c1|14042-15064|+|AAN05764.1|GDP-D-mannose-dehydratase_MdhtA|AAN05764.1	Saccharide
ref136_45_31	BGC0000769|c1|14042-15064|+|AAN05764.1|GDP-D-mannose-dehydratase_MdhtA|AAN05764.1	Saccharide
ref119_16_1	BGC0000769|c1|14042-15064|+|AAN05764.1|GDP-D-mannose-dehydratase_MdhtA|AAN05764.1	Saccharide
ref146_1_327	BGC0000772|c1|5338-6426|+|AAC98612.1|GDP-mannose_dehydratase|AAC98612.1	Saccharide
ref63_2_45	BGC0000772|c1|5338-6426|+|AAC98612.1|GDP-mannose_dehydratase|AAC98612.1	Saccharide
ref148_57_215	BGC0000772|c1|5338-6426|+|AAC98612.1|GDP-mannose_dehydratase|AAC98612.1	Saccharide
ref99_5_70	BGC0000772|c1|5338-6426|+|AAC98612.1|GDP-mannose_dehydratase|AAC98612.1	Saccharide
ref100_16_50	BGC0000772|c1|5338-6426|+|AAC98612.1|GDP-mannose_dehydratase|AAC98612.1	Saccharide
ref41_11_47	BGC0000772|c1|5338-6426|+|AAC98612.1|GDP-mannose_dehydratase|AAC98612.1	Saccharide
ref60_20_154	BGC0000772|c1|5338-6426|+|AAC98612.1|GDP-mannose_dehydratase|AAC98612.1	Saccharide
ref110_2_382	BGC0000772|c1|5338-6426|+|AAC98612.1|GDP-mannose_dehydratase|AAC98612.1	Saccharide
ref114_28_42	BGC0000772|c1|5338-6426|+|AAC98612.1|GDP-mannose_dehydratase|AAC98612.1	Saccharide
ref9_23_146	BGC0000772|c1|5338-6426|+|AAC98612.1|GDP-mannose_dehydratase|AAC98612.1	Saccharide
ref16_11_134	BGC0000772|c1|5338-6426|+|AAC98612.1|GDP-mannose_dehydratase|AAC98612.1	Saccharide
ref16_11_200	BGC0000772|c1|5338-6426|+|AAC98612.1|GDP-mannose_dehydratase|AAC98612.1	Saccharide
ref119_20_13	BGC0000772|c1|5338-6426|+|AAC98612.1|GDP-mannose_dehydratase|AAC98612.1	Saccharide
ref111_119_5	BGC0000772|c1|5338-6426|+|AAC98612.1|GDP-mannose_dehydratase|AAC98612.1	Saccharide
ref117_60_7	BGC0000772|c1|5338-6426|+|AAC98612.1|GDP-mannose_dehydratase|AAC98612.1	Saccharide
ref118_35_2	BGC0000772|c1|5338-6426|+|AAC98612.1|GDP-mannose_dehydratase|AAC98612.1	Saccharide
ref119_16_1	BGC0000772|c1|5338-6426|+|AAC98612.1|GDP-mannose_dehydratase|AAC98612.1	Saccharide
ref17_6_62	BGC0000773|c1|1298-2383|+|AAC63612.1|RmlB|AAC63612.1	Saccharide
ref19_7_69	BGC0000773|c1|1298-2383|+|AAC63612.1|RmlB|AAC63612.1	Saccharide
ref21_17_62	BGC0000773|c1|1298-2383|+|AAC63612.1|RmlB|AAC63612.1	Saccharide
ref25_7_62	BGC0000773|c1|1298-2383|+|AAC63612.1|RmlB|AAC63612.1	Saccharide
ref28_13_62	BGC0000773|c1|1298-2383|+|AAC63612.1|RmlB|AAC63612.1	Saccharide
Halobacteriovorax_marinus_SJ_1_317	BGC0000773|c1|3347-4228|+|AAC63614.1|RmlA|AAC63614.1	Saccharide
ref100_16_31	BGC0000773|c1|3347-4228|+|AAC63614.1|RmlA|AAC63614.1	Saccharide
ref41_11_28	BGC0000773|c1|3347-4228|+|AAC63614.1|RmlA|AAC63614.1	Saccharide
ref60_20_173	BGC0000773|c1|3347-4228|+|AAC63614.1|RmlA|AAC63614.1	Saccharide
ref138_21_191	BGC0000773|c1|3347-4228|+|AAC63614.1|RmlA|AAC63614.1	Saccharide
ref110_2_391	BGC0000773|c1|3347-4228|+|AAC63614.1|RmlA|AAC63614.1	Saccharide
ref136_45_6	BGC0000773|c1|3347-4228|+|AAC63614.1|RmlA|AAC63614.1	Saccharide
ref146_1_362	BGC0000773|c1|3347-4228|+|AAC63614.1|RmlA|AAC63614.1	Saccharide
ref9_1_244	BGC0000774|c1|1054-1692|-|AAK53493.1|beta-subunit_of_putative_3-oxoacid_CoA-transferase|AAK53493.1	Saccharide
ref9_1_245	BGC0000774|c1|1692-2420|-|AAK53462.1|alpha_subunit_of_putative_3-oxoacid_CoA-transferase|AAK53462.1	Saccharide
ref110_1_829	BGC0000774|c1|1692-2420|-|AAK53462.1|alpha_subunit_of_putative_3-oxoacid_CoA-transferase|AAK53462.1	Saccharide
Halobacteriovorax_marinus_SJ_1_1868	BGC0000774|c1|1692-2420|-|AAK53462.1|alpha_subunit_of_putative_3-oxoacid_CoA-transferase|AAK53462.1	Saccharide
ref146_1_1830	BGC0000774|c1|1692-2420|-|AAK53462.1|alpha_subunit_of_putative_3-oxoacid_CoA-transferase|AAK53462.1	Saccharide
ref34_12_88	BGC0000774|c1|1692-2420|-|AAK53462.1|alpha_subunit_of_putative_3-oxoacid_CoA-transferase|AAK53462.1	Saccharide
ref63_9_176	BGC0000774|c1|1692-2420|-|AAK53462.1|alpha_subunit_of_putative_3-oxoacid_CoA-transferase|AAK53462.1	Saccharide
ref99_19_180	BGC0000774|c1|1692-2420|-|AAK53462.1|alpha_subunit_of_putative_3-oxoacid_CoA-transferase|AAK53462.1	Saccharide
ref138_21_191	BGC0000774|c1|6931-7818|-|AAA16191.1|glucose-1-phosphate_thymidylyltransferase|AAA16191.1	Saccharide
ref146_1_362	BGC0000774|c1|6931-7818|-|AAA16191.1|glucose-1-phosphate_thymidylyltransferase|AAA16191.1	Saccharide
ref110_2_391	BGC0000774|c1|6931-7818|-|AAA16191.1|glucose-1-phosphate_thymidylyltransferase|AAA16191.1	Saccharide
ref146_1_362	BGC0000775|c1|18484-19359|-|CAB65204.1|RmlA_protein|CAB65204.1	Saccharide
ref34_15_389	BGC0000775|c1|29344-29982|-|CAB65215.1|HisF_protein|CAB65215.1	Saccharide
ref114_28_42	BGC0000780|c1|41313-42419|+|BAG50490.1|putative_GDP-mannose-4,6-dehydratase|BAG50490.1	Saccharide
ref16_11_134	BGC0000780|c1|41313-42419|+|BAG50490.1|putative_GDP-mannose-4,6-dehydratase|BAG50490.1	Saccharide
ref100_16_50	BGC0000780|c1|41313-42419|+|BAG50490.1|putative_GDP-mannose-4,6-dehydratase|BAG50490.1	Saccharide
ref41_11_47	BGC0000780|c1|41313-42419|+|BAG50490.1|putative_GDP-mannose-4,6-dehydratase|BAG50490.1	Saccharide
ref60_20_154	BGC0000780|c1|41313-42419|+|BAG50490.1|putative_GDP-mannose-4,6-dehydratase|BAG50490.1	Saccharide
ref111_119_5	BGC0000780|c1|41313-42419|+|BAG50490.1|putative_GDP-mannose-4,6-dehydratase|BAG50490.1	Saccharide
ref117_60_7	BGC0000780|c1|41313-42419|+|BAG50490.1|putative_GDP-mannose-4,6-dehydratase|BAG50490.1	Saccharide
ref9_23_146	BGC0000780|c1|41313-42419|+|BAG50490.1|putative_GDP-mannose-4,6-dehydratase|BAG50490.1	Saccharide
ref146_1_327	BGC0000780|c1|41313-42419|+|BAG50490.1|putative_GDP-mannose-4,6-dehydratase|BAG50490.1	Saccharide
ref148_57_215	BGC0000780|c1|41313-42419|+|BAG50490.1|putative_GDP-mannose-4,6-dehydratase|BAG50490.1	Saccharide
ref63_2_45	BGC0000780|c1|41313-42419|+|BAG50490.1|putative_GDP-mannose-4,6-dehydratase|BAG50490.1	Saccharide
ref118_35_2	BGC0000780|c1|41313-42419|+|BAG50490.1|putative_GDP-mannose-4,6-dehydratase|BAG50490.1	Saccharide
ref99_5_70	BGC0000780|c1|41313-42419|+|BAG50490.1|putative_GDP-mannose-4,6-dehydratase|BAG50490.1	Saccharide
ref119_20_13	BGC0000780|c1|41313-42419|+|BAG50490.1|putative_GDP-mannose-4,6-dehydratase|BAG50490.1	Saccharide
ref119_16_1	BGC0000780|c1|41313-42419|+|BAG50490.1|putative_GDP-mannose-4,6-dehydratase|BAG50490.1	Saccharide
ref100_16_49	BGC0000780|c1|42503-43462|+|BAG50491.1|putative_nucleotide_di-P-sugar_epimerase_or_dehydratase|BAG50491.1	Saccharide
ref41_11_46	BGC0000780|c1|42503-43462|+|BAG50491.1|putative_nucleotide_di-P-sugar_epimerase_or_dehydratase|BAG50491.1	Saccharide
ref60_20_155	BGC0000780|c1|42503-43462|+|BAG50491.1|putative_nucleotide_di-P-sugar_epimerase_or_dehydratase|BAG50491.1	Saccharide
ref17_6_62	BGC0000780|c1|5495-6559|+|BAG50456.1|dTDP-D-glucose_4,6-dehydratase|BAG50456.1	Saccharide
ref19_7_69	BGC0000780|c1|5495-6559|+|BAG50456.1|dTDP-D-glucose_4,6-dehydratase|BAG50456.1	Saccharide
ref21_17_62	BGC0000780|c1|5495-6559|+|BAG50456.1|dTDP-D-glucose_4,6-dehydratase|BAG50456.1	Saccharide
ref25_7_62	BGC0000780|c1|5495-6559|+|BAG50456.1|dTDP-D-glucose_4,6-dehydratase|BAG50456.1	Saccharide
ref28_13_62	BGC0000780|c1|5495-6559|+|BAG50456.1|dTDP-D-glucose_4,6-dehydratase|BAG50456.1	Saccharide
Halobacteriovorax_marinus_SJ_1_317	BGC0000780|c1|6559-7425|+|BAG50457.1|glucose-1-phosphate-thymidylyltransferase|BAG50457.1	Saccharide
ref110_2_391	BGC0000780|c1|6559-7425|+|BAG50457.1|glucose-1-phosphate-thymidylyltransferase|BAG50457.1	Saccharide
ref136_45_6	BGC0000780|c1|6559-7425|+|BAG50457.1|glucose-1-phosphate-thymidylyltransferase|BAG50457.1	Saccharide
ref138_21_191	BGC0000780|c1|6559-7425|+|BAG50457.1|glucose-1-phosphate-thymidylyltransferase|BAG50457.1	Saccharide
ref146_1_362	BGC0000780|c1|6559-7425|+|BAG50457.1|glucose-1-phosphate-thymidylyltransferase|BAG50457.1	Saccharide
ref100_16_31	BGC0000780|c1|6559-7425|+|BAG50457.1|glucose-1-phosphate-thymidylyltransferase|BAG50457.1	Saccharide
ref41_11_28	BGC0000780|c1|6559-7425|+|BAG50457.1|glucose-1-phosphate-thymidylyltransferase|BAG50457.1	Saccharide
ref60_20_173	BGC0000780|c1|6559-7425|+|BAG50457.1|glucose-1-phosphate-thymidylyltransferase|BAG50457.1	Saccharide
ref34_15_400	BGC0000781|c1|4370-5395|+|AAF23998.1|WbpP|AAF23998.1	Saccharide
ref138_21_191	BGC0000782|c1|4009-4902|+|AAD05455.1|putative_glucose-1-phosphate_thymidyltransferase|AAD05455.1	Saccharide
ref110_2_391	BGC0000782|c1|4009-4902|+|AAD05455.1|putative_glucose-1-phosphate_thymidyltransferase|AAD05455.1	Saccharide
ref135_9_294	BGC0000783|c1|12860-13187|-|AAO20845.2|putative_electron_transferring_flavoprotein_alpha_subunit|AAO20845.2	Saccharide
ref148_57_284	BGC0000783|c1|12860-13187|-|AAO20845.2|putative_electron_transferring_flavoprotein_alpha_subunit|AAO20845.2	Saccharide
ref16_22_38	BGC0000783|c1|12860-13187|-|AAO20845.2|putative_electron_transferring_flavoprotein_alpha_subunit|AAO20845.2	Saccharide
ref99_6_182	BGC0000783|c1|1-642|+|AAK21284.1|putative_cystathionine_gamma-lyase|AAK21284.1	Saccharide
ref100_15_250	BGC0000783|c1|1-642|+|AAK21284.1|putative_cystathionine_gamma-lyase|AAK21284.1	Saccharide
ref110_3_155	BGC0000783|c1|1-642|+|AAK21284.1|putative_cystathionine_gamma-lyase|AAK21284.1	Saccharide
ref111_16_68	BGC0000783|c1|1-642|+|AAK21284.1|putative_cystathionine_gamma-lyase|AAK21284.1	Saccharide
ref114_82_275	BGC0000783|c1|1-642|+|AAK21284.1|putative_cystathionine_gamma-lyase|AAK21284.1	Saccharide
ref115_72_72	BGC0000783|c1|1-642|+|AAK21284.1|putative_cystathionine_gamma-lyase|AAK21284.1	Saccharide
ref117_85_68	BGC0000783|c1|1-642|+|AAK21284.1|putative_cystathionine_gamma-lyase|AAK21284.1	Saccharide
ref118_68_229	BGC0000783|c1|1-642|+|AAK21284.1|putative_cystathionine_gamma-lyase|AAK21284.1	Saccharide
ref119_59_84	BGC0000783|c1|1-642|+|AAK21284.1|putative_cystathionine_gamma-lyase|AAK21284.1	Saccharide
ref135_3_229	BGC0000783|c1|1-642|+|AAK21284.1|putative_cystathionine_gamma-lyase|AAK21284.1	Saccharide
ref148_58_151	BGC0000783|c1|1-642|+|AAK21284.1|putative_cystathionine_gamma-lyase|AAK21284.1	Saccharide
ref41_18_289	BGC0000783|c1|1-642|+|AAK21284.1|putative_cystathionine_gamma-lyase|AAK21284.1	Saccharide
ref60_1_286	BGC0000783|c1|1-642|+|AAK21284.1|putative_cystathionine_gamma-lyase|AAK21284.1	Saccharide
ref63_11_818	BGC0000783|c1|1-642|+|AAK21284.1|putative_cystathionine_gamma-lyase|AAK21284.1	Saccharide
ref138_21_143	BGC0000784|c1|2982-4295|+|AAM27540.1||AAM27540.1	Saccharide
ref111_119_3	BGC0000784|c1|2982-4295|+|AAM27540.1||AAM27540.1	Saccharide
ref117_60_5	BGC0000784|c1|2982-4295|+|AAM27540.1||AAM27540.1	Saccharide
ref119_20_11	BGC0000784|c1|2982-4295|+|AAM27540.1||AAM27540.1	Saccharide
ref100_16_32	BGC0000784|c1|2982-4295|+|AAM27540.1||AAM27540.1	Saccharide
ref41_11_29	BGC0000784|c1|2982-4295|+|AAM27540.1||AAM27540.1	Saccharide
ref60_20_172	BGC0000784|c1|2982-4295|+|AAM27540.1||AAM27540.1	Saccharide
ref111_119_1	BGC0000784|c1|5306-5890|+|AAM27542.1||AAM27542.1	Saccharide
ref117_60_3	BGC0000784|c1|5306-5890|+|AAM27542.1||AAM27542.1	Saccharide
ref119_20_9	BGC0000784|c1|5306-5890|+|AAM27542.1||AAM27542.1	Saccharide
ref138_21_145	BGC0000784|c1|5306-5890|+|AAM27542.1||AAM27542.1	Saccharide
ref9_6_110	BGC0000785|c1|18858-19409|-|AAK27406.1|hypothetical_protein_1|AAK27406.1	Saccharide
ref138_21_191	BGC0000785|c1|2451-3344|+|AAK27392.1|putative_glucose-1-phosphate_thymidyltransferase|AAK27392.1	Saccharide
ref110_2_391	BGC0000785|c1|2451-3344|+|AAK27392.1|putative_glucose-1-phosphate_thymidyltransferase|AAK27392.1	Saccharide
ref114_28_42	BGC0000787|c1|3285-4406|+|AAR90885.1|GDP-mannose_4,6-dehydratase|AAR90885.1	Saccharide
ref16_11_134	BGC0000787|c1|3285-4406|+|AAR90885.1|GDP-mannose_4,6-dehydratase|AAR90885.1	Saccharide
ref111_119_5	BGC0000787|c1|3285-4406|+|AAR90885.1|GDP-mannose_4,6-dehydratase|AAR90885.1	Saccharide
ref117_60_7	BGC0000787|c1|3285-4406|+|AAR90885.1|GDP-mannose_4,6-dehydratase|AAR90885.1	Saccharide
ref9_23_146	BGC0000787|c1|3285-4406|+|AAR90885.1|GDP-mannose_4,6-dehydratase|AAR90885.1	Saccharide
ref118_35_2	BGC0000787|c1|3285-4406|+|AAR90885.1|GDP-mannose_4,6-dehydratase|AAR90885.1	Saccharide
ref100_16_50	BGC0000787|c1|3285-4406|+|AAR90885.1|GDP-mannose_4,6-dehydratase|AAR90885.1	Saccharide
ref41_11_47	BGC0000787|c1|3285-4406|+|AAR90885.1|GDP-mannose_4,6-dehydratase|AAR90885.1	Saccharide
ref60_20_154	BGC0000787|c1|3285-4406|+|AAR90885.1|GDP-mannose_4,6-dehydratase|AAR90885.1	Saccharide
ref110_2_382	BGC0000787|c1|3285-4406|+|AAR90885.1|GDP-mannose_4,6-dehydratase|AAR90885.1	Saccharide
ref119_20_13	BGC0000787|c1|3285-4406|+|AAR90885.1|GDP-mannose_4,6-dehydratase|AAR90885.1	Saccharide
ref146_1_327	BGC0000787|c1|3285-4406|+|AAR90885.1|GDP-mannose_4,6-dehydratase|AAR90885.1	Saccharide
ref148_57_215	BGC0000787|c1|3285-4406|+|AAR90885.1|GDP-mannose_4,6-dehydratase|AAR90885.1	Saccharide
ref63_2_45	BGC0000787|c1|3285-4406|+|AAR90885.1|GDP-mannose_4,6-dehydratase|AAR90885.1	Saccharide
ref99_5_70	BGC0000787|c1|3285-4406|+|AAR90885.1|GDP-mannose_4,6-dehydratase|AAR90885.1	Saccharide
ref16_11_200	BGC0000787|c1|3285-4406|+|AAR90885.1|GDP-mannose_4,6-dehydratase|AAR90885.1	Saccharide
ref119_16_1	BGC0000787|c1|3285-4406|+|AAR90885.1|GDP-mannose_4,6-dehydratase|AAR90885.1	Saccharide
ref100_16_49	BGC0000787|c1|4409-5266|+|AAR90886.1|GDP-fucose_synthetase|AAR90886.1	Saccharide
ref41_11_46	BGC0000787|c1|4409-5266|+|AAR90886.1|GDP-fucose_synthetase|AAR90886.1	Saccharide
ref60_20_155	BGC0000787|c1|4409-5266|+|AAR90886.1|GDP-fucose_synthetase|AAR90886.1	Saccharide
ref136_45_28	BGC0000788|c1|16447-17613|+|AAV34529.1|putative_GDP-colitose_biosynthetic_protein|AAV34529.1	Saccharide
ref110_2_384	BGC0000788|c1|16447-17613|+|AAV34529.1|putative_GDP-colitose_biosynthetic_protein|AAV34529.1	Saccharide
ref114_28_42	BGC0000788|c1|3869-4987|+|AAV34519.1|GDP-mannose_dehydratase|AAV34519.1	Saccharide
ref16_11_134	BGC0000788|c1|3869-4987|+|AAV34519.1|GDP-mannose_dehydratase|AAV34519.1	Saccharide
ref111_119_5	BGC0000788|c1|3869-4987|+|AAV34519.1|GDP-mannose_dehydratase|AAV34519.1	Saccharide
ref117_60_7	BGC0000788|c1|3869-4987|+|AAV34519.1|GDP-mannose_dehydratase|AAV34519.1	Saccharide
ref9_23_146	BGC0000788|c1|3869-4987|+|AAV34519.1|GDP-mannose_dehydratase|AAV34519.1	Saccharide
ref110_2_382	BGC0000788|c1|3869-4987|+|AAV34519.1|GDP-mannose_dehydratase|AAV34519.1	Saccharide
ref118_35_2	BGC0000788|c1|3869-4987|+|AAV34519.1|GDP-mannose_dehydratase|AAV34519.1	Saccharide
ref100_16_50	BGC0000788|c1|3869-4987|+|AAV34519.1|GDP-mannose_dehydratase|AAV34519.1	Saccharide
ref41_11_47	BGC0000788|c1|3869-4987|+|AAV34519.1|GDP-mannose_dehydratase|AAV34519.1	Saccharide
ref60_20_154	BGC0000788|c1|3869-4987|+|AAV34519.1|GDP-mannose_dehydratase|AAV34519.1	Saccharide
ref119_20_13	BGC0000788|c1|3869-4987|+|AAV34519.1|GDP-mannose_dehydratase|AAV34519.1	Saccharide
ref146_1_327	BGC0000788|c1|3869-4987|+|AAV34519.1|GDP-mannose_dehydratase|AAV34519.1	Saccharide
ref148_57_215	BGC0000788|c1|3869-4987|+|AAV34519.1|GDP-mannose_dehydratase|AAV34519.1	Saccharide
ref63_2_45	BGC0000788|c1|3869-4987|+|AAV34519.1|GDP-mannose_dehydratase|AAV34519.1	Saccharide
ref16_11_200	BGC0000788|c1|3869-4987|+|AAV34519.1|GDP-mannose_dehydratase|AAV34519.1	Saccharide
ref99_5_70	BGC0000788|c1|3869-4987|+|AAV34519.1|GDP-mannose_dehydratase|AAV34519.1	Saccharide
ref119_16_1	BGC0000788|c1|3869-4987|+|AAV34519.1|GDP-mannose_dehydratase|AAV34519.1	Saccharide
Halobacteriovorax_marinus_SJ_1_317	BGC0000790|c1|1150-2022|+|ABK27314.1|RfbA|ABK27314.1	Saccharide
ref138_21_191	BGC0000790|c1|1150-2022|+|ABK27314.1|RfbA|ABK27314.1	Saccharide
ref110_2_391	BGC0000790|c1|1150-2022|+|ABK27314.1|RfbA|ABK27314.1	Saccharide
ref136_45_6	BGC0000790|c1|1150-2022|+|ABK27314.1|RfbA|ABK27314.1	Saccharide
ref146_1_362	BGC0000790|c1|1150-2022|+|ABK27314.1|RfbA|ABK27314.1	Saccharide
ref100_16_31	BGC0000790|c1|1150-2022|+|ABK27314.1|RfbA|ABK27314.1	Saccharide
ref41_11_28	BGC0000790|c1|1150-2022|+|ABK27314.1|RfbA|ABK27314.1	Saccharide
ref60_20_173	BGC0000790|c1|1150-2022|+|ABK27314.1|RfbA|ABK27314.1	Saccharide
ref17_6_62	BGC0000790|c1|269-1153|+|ABK27313.1|RfbB|ABK27313.1	Saccharide
ref19_7_69	BGC0000790|c1|269-1153|+|ABK27313.1|RfbB|ABK27313.1	Saccharide
ref21_17_62	BGC0000790|c1|269-1153|+|ABK27313.1|RfbB|ABK27313.1	Saccharide
ref25_7_62	BGC0000790|c1|269-1153|+|ABK27313.1|RfbB|ABK27313.1	Saccharide
ref28_13_62	BGC0000790|c1|269-1153|+|ABK27313.1|RfbB|ABK27313.1	Saccharide
ref17_6_62	BGC0000791|c1|1282-2361|+|ABX51872.1|dTDP-D-glucose-4,6-dehydratase|ABX51872.1	Saccharide
ref19_7_69	BGC0000791|c1|1282-2361|+|ABX51872.1|dTDP-D-glucose-4,6-dehydratase|ABX51872.1	Saccharide
ref21_17_62	BGC0000791|c1|1282-2361|+|ABX51872.1|dTDP-D-glucose-4,6-dehydratase|ABX51872.1	Saccharide
ref25_7_62	BGC0000791|c1|1282-2361|+|ABX51872.1|dTDP-D-glucose-4,6-dehydratase|ABX51872.1	Saccharide
ref28_13_62	BGC0000791|c1|1282-2361|+|ABX51872.1|dTDP-D-glucose-4,6-dehydratase|ABX51872.1	Saccharide
ref110_2_391	BGC0000791|c1|2358-3230|+|ABX51873.1|glucose-1-phosphate_thymidylyltransferase|ABX51873.1	Saccharide
ref138_21_191	BGC0000791|c1|2358-3230|+|ABX51873.1|glucose-1-phosphate_thymidylyltransferase|ABX51873.1	Saccharide
ref136_45_6	BGC0000791|c1|2358-3230|+|ABX51873.1|glucose-1-phosphate_thymidylyltransferase|ABX51873.1	Saccharide
ref146_1_362	BGC0000791|c1|2358-3230|+|ABX51873.1|glucose-1-phosphate_thymidylyltransferase|ABX51873.1	Saccharide
Halobacteriovorax_marinus_SJ_1_317	BGC0000792|c1|6283-7149|+|AAC35920.1|putative_glucose-1-phosphate_thymidyl_transferase|AAC35920.1	Saccharide
ref110_2_391	BGC0000792|c1|6283-7149|+|AAC35920.1|putative_glucose-1-phosphate_thymidyl_transferase|AAC35920.1	Saccharide
ref136_45_6	BGC0000792|c1|6283-7149|+|AAC35920.1|putative_glucose-1-phosphate_thymidyl_transferase|AAC35920.1	Saccharide
ref138_21_191	BGC0000792|c1|6283-7149|+|AAC35920.1|putative_glucose-1-phosphate_thymidyl_transferase|AAC35920.1	Saccharide
ref146_1_362	BGC0000792|c1|6283-7149|+|AAC35920.1|putative_glucose-1-phosphate_thymidyl_transferase|AAC35920.1	Saccharide
ref100_16_31	BGC0000792|c1|6283-7149|+|AAC35920.1|putative_glucose-1-phosphate_thymidyl_transferase|AAC35920.1	Saccharide
ref41_11_28	BGC0000792|c1|6283-7149|+|AAC35920.1|putative_glucose-1-phosphate_thymidyl_transferase|AAC35920.1	Saccharide
ref60_20_173	BGC0000792|c1|6283-7149|+|AAC35920.1|putative_glucose-1-phosphate_thymidyl_transferase|AAC35920.1	Saccharide
ref138_21_191	BGC0000794|c1|13427-14326|+|AAR99610.1|glucose-1-phosphate_thymidyltransferase|AAR99610.1	Saccharide
ref110_2_391	BGC0000794|c1|13427-14326|+|AAR99610.1|glucose-1-phosphate_thymidyltransferase|AAR99610.1	Saccharide
Halobacteriovorax_marinus_SJ_1_317	BGC0000794|c1|13427-14326|+|AAR99610.1|glucose-1-phosphate_thymidyltransferase|AAR99610.1	Saccharide
ref146_1_362	BGC0000794|c1|13427-14326|+|AAR99610.1|glucose-1-phosphate_thymidyltransferase|AAR99610.1	Saccharide
ref136_45_6	BGC0000794|c1|13427-14326|+|AAR99610.1|glucose-1-phosphate_thymidyltransferase|AAR99610.1	Saccharide
ref100_16_31	BGC0000794|c1|13427-14326|+|AAR99610.1|glucose-1-phosphate_thymidyltransferase|AAR99610.1	Saccharide
ref41_11_28	BGC0000794|c1|13427-14326|+|AAR99610.1|glucose-1-phosphate_thymidyltransferase|AAR99610.1	Saccharide
ref60_20_173	BGC0000794|c1|13427-14326|+|AAR99610.1|glucose-1-phosphate_thymidyltransferase|AAR99610.1	Saccharide
ref136_45_43	BGC0000795|c1|16885-17304|+|AAS55720.1|dTDP-6-deoxy-3,4-keto-hexulose_isomerase|AAS55720.1	Saccharide
ref136_45_42	BGC0000795|c1|17367-17945|+|AAS55721.1|dTDP-D-Fucp3N_acetylase|AAS55721.1	Saccharide
Halobacteriovorax_marinus_SJ_1_317	BGC0000795|c1|20360-21277|+|AAS55725.1|glucose-1-phosphate_thymidyltransferase|AAS55725.1	Saccharide
ref138_21_191	BGC0000795|c1|20360-21277|+|AAS55725.1|glucose-1-phosphate_thymidyltransferase|AAS55725.1	Saccharide
ref110_2_391	BGC0000795|c1|20360-21277|+|AAS55725.1|glucose-1-phosphate_thymidyltransferase|AAS55725.1	Saccharide
ref100_16_31	BGC0000795|c1|20360-21277|+|AAS55725.1|glucose-1-phosphate_thymidyltransferase|AAS55725.1	Saccharide
ref41_11_28	BGC0000795|c1|20360-21277|+|AAS55725.1|glucose-1-phosphate_thymidyltransferase|AAS55725.1	Saccharide
ref60_20_173	BGC0000795|c1|20360-21277|+|AAS55725.1|glucose-1-phosphate_thymidyltransferase|AAS55725.1	Saccharide
ref146_1_362	BGC0000795|c1|20360-21277|+|AAS55725.1|glucose-1-phosphate_thymidyltransferase|AAS55725.1	Saccharide
ref136_45_6	BGC0000795|c1|20360-21277|+|AAS55725.1|glucose-1-phosphate_thymidyltransferase|AAS55725.1	Saccharide
ref136_45_7	BGC0000795|c1|21270-22301|+|AAS55726.1|dTDP-glucose_4,6-dehydratase|AAS55726.1	Saccharide
ref138_21_188	BGC0000795|c1|21270-22301|+|AAS55726.1|dTDP-glucose_4,6-dehydratase|AAS55726.1	Saccharide
ref146_1_359	BGC0000795|c1|21270-22301|+|AAS55726.1|dTDP-glucose_4,6-dehydratase|AAS55726.1	Saccharide
ref110_2_388	BGC0000795|c1|21270-22301|+|AAS55726.1|dTDP-glucose_4,6-dehydratase|AAS55726.1	Saccharide
ref9_6_72	BGC0000795|c1|5742-6713|+|AAS55711.1|GDP-mannose_4,6-dehydratase|AAS55711.1	Saccharide
ref110_2_391	BGC0000797|c1|23238-24116|+|AAC44072.1|glucose-1-phosphate_thymidylyltransferase|AAC44072.1	Saccharide
ref114_28_42	BGC0000799|c1|8659-9780|+|AAC77842.1|GDP-D-mannose_dehydratase|AAC77842.1	Saccharide
ref16_11_134	BGC0000799|c1|8659-9780|+|AAC77842.1|GDP-D-mannose_dehydratase|AAC77842.1	Saccharide
ref111_119_5	BGC0000799|c1|8659-9780|+|AAC77842.1|GDP-D-mannose_dehydratase|AAC77842.1	Saccharide
ref117_60_7	BGC0000799|c1|8659-9780|+|AAC77842.1|GDP-D-mannose_dehydratase|AAC77842.1	Saccharide
ref9_23_146	BGC0000799|c1|8659-9780|+|AAC77842.1|GDP-D-mannose_dehydratase|AAC77842.1	Saccharide
ref118_35_2	BGC0000799|c1|8659-9780|+|AAC77842.1|GDP-D-mannose_dehydratase|AAC77842.1	Saccharide
ref100_16_50	BGC0000799|c1|8659-9780|+|AAC77842.1|GDP-D-mannose_dehydratase|AAC77842.1	Saccharide
ref41_11_47	BGC0000799|c1|8659-9780|+|AAC77842.1|GDP-D-mannose_dehydratase|AAC77842.1	Saccharide
ref60_20_154	BGC0000799|c1|8659-9780|+|AAC77842.1|GDP-D-mannose_dehydratase|AAC77842.1	Saccharide
ref110_2_382	BGC0000799|c1|8659-9780|+|AAC77842.1|GDP-D-mannose_dehydratase|AAC77842.1	Saccharide
ref119_20_13	BGC0000799|c1|8659-9780|+|AAC77842.1|GDP-D-mannose_dehydratase|AAC77842.1	Saccharide
ref146_1_327	BGC0000799|c1|8659-9780|+|AAC77842.1|GDP-D-mannose_dehydratase|AAC77842.1	Saccharide
ref148_57_215	BGC0000799|c1|8659-9780|+|AAC77842.1|GDP-D-mannose_dehydratase|AAC77842.1	Saccharide
ref63_2_45	BGC0000799|c1|8659-9780|+|AAC77842.1|GDP-D-mannose_dehydratase|AAC77842.1	Saccharide
ref99_5_70	BGC0000799|c1|8659-9780|+|AAC77842.1|GDP-D-mannose_dehydratase|AAC77842.1	Saccharide
ref119_16_1	BGC0000799|c1|8659-9780|+|AAC77842.1|GDP-D-mannose_dehydratase|AAC77842.1	Saccharide
ref100_16_49	BGC0000799|c1|9783-10748|+|AAC77843.1|GDP-L-fucose_synthetase|AAC77843.1	Saccharide
ref41_11_46	BGC0000799|c1|9783-10748|+|AAC77843.1|GDP-L-fucose_synthetase|AAC77843.1	Saccharide
ref60_20_155	BGC0000799|c1|9783-10748|+|AAC77843.1|GDP-L-fucose_synthetase|AAC77843.1	Saccharide
ref138_21_191	BGC0000801|c1|26816-27697|+|CAB01949.1|ExpA7|CAB01949.1	Saccharide
ref110_2_391	BGC0000801|c1|26816-27697|+|CAB01949.1|ExpA7|CAB01949.1	Saccharide
ref17_6_90	BGC0000806|c1|36836-38122|+|AHL24479.1|PEP_mutase|AHL24479.1	Saccharide
ref19_7_41	BGC0000806|c1|36836-38122|+|AHL24479.1|PEP_mutase|AHL24479.1	Saccharide
ref21_17_90	BGC0000806|c1|36836-38122|+|AHL24479.1|PEP_mutase|AHL24479.1	Saccharide
ref25_7_90	BGC0000806|c1|36836-38122|+|AHL24479.1|PEP_mutase|AHL24479.1	Saccharide
ref28_13_90	BGC0000806|c1|36836-38122|+|AHL24479.1|PEP_mutase|AHL24479.1	Saccharide
ref17_6_90	BGC0000807|c1|12492-13805|-|Snas_5665|phosphoenolpyruvate_phosphomutase|ADD45295.1	Saccharide
ref19_7_41	BGC0000807|c1|12492-13805|-|Snas_5665|phosphoenolpyruvate_phosphomutase|ADD45295.1	Saccharide
ref21_17_90	BGC0000807|c1|12492-13805|-|Snas_5665|phosphoenolpyruvate_phosphomutase|ADD45295.1	Saccharide
ref25_7_90	BGC0000807|c1|12492-13805|-|Snas_5665|phosphoenolpyruvate_phosphomutase|ADD45295.1	Saccharide
ref28_13_90	BGC0000807|c1|12492-13805|-|Snas_5665|phosphoenolpyruvate_phosphomutase|ADD45295.1	Saccharide
ref110_1_275	BGC0000864|c1|743-2023|+|BAA89375.1||BAA89375.1	Other
ref17_6_90	BGC0000938|c1|22254-23561|+|ACG70831.1|phosphoenolpyruvate_phosphomutase|ACG70831.1	Other
ref19_7_41	BGC0000938|c1|22254-23561|+|ACG70831.1|phosphoenolpyruvate_phosphomutase|ACG70831.1	Other
ref21_17_90	BGC0000938|c1|22254-23561|+|ACG70831.1|phosphoenolpyruvate_phosphomutase|ACG70831.1	Other
ref25_7_90	BGC0000938|c1|22254-23561|+|ACG70831.1|phosphoenolpyruvate_phosphomutase|ACG70831.1	Other
ref28_13_90	BGC0000938|c1|22254-23561|+|ACG70831.1|phosphoenolpyruvate_phosphomutase|ACG70831.1	Other
ref17_1_59	BGC0001053|c1|10550-12193|-|CAF05633.1|hypothetical_protein|CAF05633.1	NRP, Polyketide
ref19_52_59	BGC0001053|c1|10550-12193|-|CAF05633.1|hypothetical_protein|CAF05633.1	NRP, Polyketide
ref21_1_59	BGC0001053|c1|10550-12193|-|CAF05633.1|hypothetical_protein|CAF05633.1	NRP, Polyketide
ref25_39_285	BGC0001053|c1|10550-12193|-|CAF05633.1|hypothetical_protein|CAF05633.1	NRP, Polyketide
ref28_17_59	BGC0001053|c1|10550-12193|-|CAF05633.1|hypothetical_protein|CAF05633.1	NRP, Polyketide
ref135_10_59	BGC0001053|c1|10550-12193|-|CAF05633.1|hypothetical_protein|CAF05633.1	NRP, Polyketide
ref9_23_74	BGC0001053|c1|10550-12193|-|CAF05633.1|hypothetical_protein|CAF05633.1	NRP, Polyketide
ref99_5_153	BGC0001053|c1|10550-12193|-|CAF05633.1|hypothetical_protein|CAF05633.1	NRP, Polyketide
ref16_70_54	BGC0001053|c1|10550-12193|-|CAF05633.1|hypothetical_protein|CAF05633.1	NRP, Polyketide
ref148_23_57	BGC0001053|c1|10550-12193|-|CAF05633.1|hypothetical_protein|CAF05633.1	NRP, Polyketide
Bacteriovorax_stolpii_strain_DSM_12778_1_272	BGC0001053|c1|10550-12193|-|CAF05633.1|hypothetical_protein|CAF05633.1	NRP, Polyketide
Halobacteriovorax_marinus_SJ_1_270	BGC0001053|c1|10550-12193|-|CAF05633.1|hypothetical_protein|CAF05633.1	NRP, Polyketide
ref100_12_100	BGC0001053|c1|10550-12193|-|CAF05633.1|hypothetical_protein|CAF05633.1	NRP, Polyketide
ref110_2_294	BGC0001053|c1|10550-12193|-|CAF05633.1|hypothetical_protein|CAF05633.1	NRP, Polyketide
ref111_93_5	BGC0001053|c1|10550-12193|-|CAF05633.1|hypothetical_protein|CAF05633.1	NRP, Polyketide
ref117_60_41	BGC0001053|c1|10550-12193|-|CAF05633.1|hypothetical_protein|CAF05633.1	NRP, Polyketide
ref119_12_35	BGC0001053|c1|10550-12193|-|CAF05633.1|hypothetical_protein|CAF05633.1	NRP, Polyketide
ref146_1_269	BGC0001053|c1|10550-12193|-|CAF05633.1|hypothetical_protein|CAF05633.1	NRP, Polyketide
ref34_15_490	BGC0001053|c1|10550-12193|-|CAF05633.1|hypothetical_protein|CAF05633.1	NRP, Polyketide
ref41_9_44	BGC0001053|c1|10550-12193|-|CAF05633.1|hypothetical_protein|CAF05633.1	NRP, Polyketide
ref60_4_44	BGC0001053|c1|10550-12193|-|CAF05633.1|hypothetical_protein|CAF05633.1	NRP, Polyketide
ref136_45_157	BGC0001061|c1|1-358|+|ACN64816.1|PokSAMS|ACN64816.1	Polyketide, Saccharide
ref16_70_52	BGC0001061|c1|1-358|+|ACN64816.1|PokSAMS|ACN64816.1	Polyketide, Saccharide
Bacteriovorax_stolpii_strain_DSM_12778_1_461	BGC0001061|c1|1-358|+|ACN64816.1|PokSAMS|ACN64816.1	Polyketide, Saccharide
ref9_21_258	BGC0001061|c1|1-358|+|ACN64816.1|PokSAMS|ACN64816.1	Polyketide, Saccharide
ref34_12_88	BGC0001090|c1|42485-43186|-|RBAM_018220|ScoA|ABS74185.1	NRP, Polyketide
Halobacteriovorax_marinus_SJ_1_1868	BGC0001090|c1|42485-43186|-|RBAM_018220|ScoA|ABS74185.1	NRP, Polyketide
ref110_1_829	BGC0001090|c1|42485-43186|-|RBAM_018220|ScoA|ABS74185.1	NRP, Polyketide
ref146_1_1830	BGC0001090|c1|42485-43186|-|RBAM_018220|ScoA|ABS74185.1	NRP, Polyketide
ref63_9_176	BGC0001090|c1|42485-43186|-|RBAM_018220|ScoA|ABS74185.1	NRP, Polyketide
ref99_19_180	BGC0001090|c1|42485-43186|-|RBAM_018220|ScoA|ABS74185.1	NRP, Polyketide
ref9_1_245	BGC0001090|c1|42485-43186|-|RBAM_018220|ScoA|ABS74185.1	NRP, Polyketide
ref34_12_88	BGC0001098|c1|1192-1893|+|BAB69694.1||BAB69694.1	NRP, Polyketide
Halobacteriovorax_marinus_SJ_1_1868	BGC0001098|c1|1192-1893|+|BAB69694.1||BAB69694.1	NRP, Polyketide
ref110_1_829	BGC0001098|c1|1192-1893|+|BAB69694.1||BAB69694.1	NRP, Polyketide
ref146_1_1830	BGC0001098|c1|1192-1893|+|BAB69694.1||BAB69694.1	NRP, Polyketide
ref99_19_180	BGC0001098|c1|1192-1893|+|BAB69694.1||BAB69694.1	NRP, Polyketide
ref9_1_245	BGC0001098|c1|1192-1893|+|BAB69694.1||BAB69694.1	NRP, Polyketide
Halobacteriovorax_marinus_SJ_1_2874	BGC0001101|c1|130318-131727|-|AAN85548.1|adenosylhomocysteinase|AAN85548.1	NRP, Polyketide
ref110_3_177	BGC0001101|c1|130318-131727|-|AAN85548.1|adenosylhomocysteinase|AAN85548.1	NRP, Polyketide
ref146_1_2828	BGC0001101|c1|130318-131727|-|AAN85548.1|adenosylhomocysteinase|AAN85548.1	NRP, Polyketide
ref63_11_841	BGC0001101|c1|130318-131727|-|AAN85548.1|adenosylhomocysteinase|AAN85548.1	NRP, Polyketide
Bacteriovorax_stolpii_strain_DSM_12778_1_3253	BGC0001101|c1|130318-131727|-|AAN85548.1|adenosylhomocysteinase|AAN85548.1	NRP, Polyketide
ref135_3_210	BGC0001101|c1|130318-131727|-|AAN85548.1|adenosylhomocysteinase|AAN85548.1	NRP, Polyketide
ref148_58_132	BGC0001101|c1|130318-131727|-|AAN85548.1|adenosylhomocysteinase|AAN85548.1	NRP, Polyketide
ref31_9_113	BGC0001101|c1|130318-131727|-|AAN85548.1|adenosylhomocysteinase|AAN85548.1	NRP, Polyketide
ref9_4_73	BGC0001101|c1|130318-131727|-|AAN85548.1|adenosylhomocysteinase|AAN85548.1	NRP, Polyketide
ref114_82_252	BGC0001101|c1|130318-131727|-|AAN85548.1|adenosylhomocysteinase|AAN85548.1	NRP, Polyketide
ref115_72_49	BGC0001101|c1|130318-131727|-|AAN85548.1|adenosylhomocysteinase|AAN85548.1	NRP, Polyketide
ref17_1_219	BGC0001101|c1|130318-131727|-|AAN85548.1|adenosylhomocysteinase|AAN85548.1	NRP, Polyketide
ref19_52_219	BGC0001101|c1|130318-131727|-|AAN85548.1|adenosylhomocysteinase|AAN85548.1	NRP, Polyketide
ref21_1_219	BGC0001101|c1|130318-131727|-|AAN85548.1|adenosylhomocysteinase|AAN85548.1	NRP, Polyketide
ref25_39_125	BGC0001101|c1|130318-131727|-|AAN85548.1|adenosylhomocysteinase|AAN85548.1	NRP, Polyketide
ref28_17_219	BGC0001101|c1|130318-131727|-|AAN85548.1|adenosylhomocysteinase|AAN85548.1	NRP, Polyketide
ref100_15_224	BGC0001101|c1|130318-131727|-|AAN85548.1|adenosylhomocysteinase|AAN85548.1	NRP, Polyketide
ref41_18_315	BGC0001101|c1|130318-131727|-|AAN85548.1|adenosylhomocysteinase|AAN85548.1	NRP, Polyketide
ref60_1_312	BGC0001101|c1|130318-131727|-|AAN85548.1|adenosylhomocysteinase|AAN85548.1	NRP, Polyketide
Bacteriovorax_stolpii_strain_DSM_12778_1_1281	BGC0001114|c1|2440-3003|-|AGN11879.1|putative_alkyl_hydroperoxide_reductase_subunit_C|AGN11879.1	NRP, Polyketide
Halobacteriovorax_marinus_SJ_1_1441	BGC0001114|c1|2440-3003|-|AGN11879.1|putative_alkyl_hydroperoxide_reductase_subunit_C|AGN11879.1	NRP, Polyketide
ref100_11_68	BGC0001114|c1|2440-3003|-|AGN11879.1|putative_alkyl_hydroperoxide_reductase_subunit_C|AGN11879.1	NRP, Polyketide
ref110_1_416	BGC0001114|c1|2440-3003|-|AGN11879.1|putative_alkyl_hydroperoxide_reductase_subunit_C|AGN11879.1	NRP, Polyketide
ref117_80_41	BGC0001114|c1|2440-3003|-|AGN11879.1|putative_alkyl_hydroperoxide_reductase_subunit_C|AGN11879.1	NRP, Polyketide
ref135_10_641	BGC0001114|c1|2440-3003|-|AGN11879.1|putative_alkyl_hydroperoxide_reductase_subunit_C|AGN11879.1	NRP, Polyketide
ref138_20_149	BGC0001114|c1|2440-3003|-|AGN11879.1|putative_alkyl_hydroperoxide_reductase_subunit_C|AGN11879.1	NRP, Polyketide
ref146_1_1410	BGC0001114|c1|2440-3003|-|AGN11879.1|putative_alkyl_hydroperoxide_reductase_subunit_C|AGN11879.1	NRP, Polyketide
ref148_56_125	BGC0001114|c1|2440-3003|-|AGN11879.1|putative_alkyl_hydroperoxide_reductase_subunit_C|AGN11879.1	NRP, Polyketide
ref41_16_96	BGC0001114|c1|2440-3003|-|AGN11879.1|putative_alkyl_hydroperoxide_reductase_subunit_C|AGN11879.1	NRP, Polyketide
ref60_22_68	BGC0001114|c1|2440-3003|-|AGN11879.1|putative_alkyl_hydroperoxide_reductase_subunit_C|AGN11879.1	NRP, Polyketide
ref99_8_234	BGC0001114|c1|2440-3003|-|AGN11879.1|putative_alkyl_hydroperoxide_reductase_subunit_C|AGN11879.1	NRP, Polyketide
ref31_9_372	BGC0001115|c1|5630-8776|-|CBK62722.1||CBK62722.1	NRP, Polyketide
ref136_40_30	BGC0001115|c1|5630-8776|-|CBK62722.1||CBK62722.1	NRP, Polyketide
ref100_15_484	BGC0001115|c1|5630-8776|-|CBK62722.1||CBK62722.1	NRP, Polyketide
ref135_10_422	BGC0001115|c1|5630-8776|-|CBK62722.1||CBK62722.1	NRP, Polyketide
ref41_18_61	BGC0001115|c1|5630-8776|-|CBK62722.1||CBK62722.1	NRP, Polyketide
ref60_1_58	BGC0001115|c1|5630-8776|-|CBK62722.1||CBK62722.1	NRP, Polyketide
Bacteriovorax_stolpii_strain_DSM_12778_1_751	BGC0001115|c1|5630-8776|-|CBK62722.1||CBK62722.1	NRP, Polyketide
Halobacteriovorax_marinus_SJ_1_660	BGC0001115|c1|5630-8776|-|CBK62722.1||CBK62722.1	NRP, Polyketide
ref146_1_663	BGC0001115|c1|5630-8776|-|CBK62722.1||CBK62722.1	NRP, Polyketide
ref138_9_318	BGC0001115|c1|5630-8776|-|CBK62722.1||CBK62722.1	NRP, Polyketide
ref110_2_719	BGC0001115|c1|5630-8776|-|CBK62722.1||CBK62722.1	NRP, Polyketide
ref9_22_184	BGC0001115|c1|5630-8776|-|CBK62722.1||CBK62722.1	NRP, Polyketide
ref34_15_67	BGC0001115|c1|5630-8776|-|CBK62722.1||CBK62722.1	NRP, Polyketide
ref63_5_263	BGC0001115|c1|5630-8776|-|CBK62722.1||CBK62722.1	NRP, Polyketide
Bacteriovorax_stolpii_strain_DSM_12778_1_3607	BGC0001155|c1|22030-22401|+|AGY49597.1|S12P|AGY49597.1	RiPP
Halobacteriovorax_marinus_SJ_1_3132	BGC0001155|c1|22030-22401|+|AGY49597.1|S12P|AGY49597.1	RiPP
ref100_7_4	BGC0001155|c1|22030-22401|+|AGY49597.1|S12P|AGY49597.1	RiPP
ref110_3_424	BGC0001155|c1|22030-22401|+|AGY49597.1|S12P|AGY49597.1	RiPP
ref146_1_3077	BGC0001155|c1|22030-22401|+|AGY49597.1|S12P|AGY49597.1	RiPP
ref17_1_303	BGC0001155|c1|22030-22401|+|AGY49597.1|S12P|AGY49597.1	RiPP
ref19_52_303	BGC0001155|c1|22030-22401|+|AGY49597.1|S12P|AGY49597.1	RiPP
ref21_1_303	BGC0001155|c1|22030-22401|+|AGY49597.1|S12P|AGY49597.1	RiPP
ref25_39_41	BGC0001155|c1|22030-22401|+|AGY49597.1|S12P|AGY49597.1	RiPP
ref28_17_303	BGC0001155|c1|22030-22401|+|AGY49597.1|S12P|AGY49597.1	RiPP
Halobacteriovorax_marinus_SJ_1_3129	BGC0001155|c1|25094-26287|+|AGY49600.1|EF_Tu|AGY49600.1	RiPP
Halobacteriovorax_marinus_SJ_1_3141	BGC0001155|c1|25094-26287|+|AGY49600.1|EF_Tu|AGY49600.1	RiPP
ref110_3_421	BGC0001155|c1|25094-26287|+|AGY49600.1|EF_Tu|AGY49600.1	RiPP
ref110_3_434	BGC0001155|c1|25094-26287|+|AGY49600.1|EF_Tu|AGY49600.1	RiPP
ref146_1_3074	BGC0001155|c1|25094-26287|+|AGY49600.1|EF_Tu|AGY49600.1	RiPP
ref146_1_3086	BGC0001155|c1|25094-26287|+|AGY49600.1|EF_Tu|AGY49600.1	RiPP
ref135_9_360	BGC0001155|c1|25094-26287|+|AGY49600.1|EF_Tu|AGY49600.1	RiPP
ref17_1_135	BGC0001155|c1|25094-26287|+|AGY49600.1|EF_Tu|AGY49600.1	RiPP
ref19_52_135	BGC0001155|c1|25094-26287|+|AGY49600.1|EF_Tu|AGY49600.1	RiPP
ref21_1_135	BGC0001155|c1|25094-26287|+|AGY49600.1|EF_Tu|AGY49600.1	RiPP
ref25_39_209	BGC0001155|c1|25094-26287|+|AGY49600.1|EF_Tu|AGY49600.1	RiPP
ref28_17_135	BGC0001155|c1|25094-26287|+|AGY49600.1|EF_Tu|AGY49600.1	RiPP
Bacteriovorax_stolpii_strain_DSM_12778_1_3604	BGC0001155|c1|25094-26287|+|AGY49600.1|EF_Tu|AGY49600.1	RiPP
Bacteriovorax_stolpii_strain_DSM_12778_1_3616	BGC0001155|c1|25094-26287|+|AGY49600.1|EF_Tu|AGY49600.1	RiPP
ref100_7_1	BGC0001155|c1|25094-26287|+|AGY49600.1|EF_Tu|AGY49600.1	RiPP
ref100_7_13	BGC0001155|c1|25094-26287|+|AGY49600.1|EF_Tu|AGY49600.1	RiPP
ref31_11_1	BGC0001155|c1|25094-26287|+|AGY49600.1|EF_Tu|AGY49600.1	RiPP
ref34_6_342	BGC0001155|c1|25094-26287|+|AGY49600.1|EF_Tu|AGY49600.1	RiPP
ref99_16_1	BGC0001155|c1|25094-26287|+|AGY49600.1|EF_Tu|AGY49600.1	RiPP
ref31_5_142	BGC0001155|c1|25094-26287|+|AGY49600.1|EF_Tu|AGY49600.1	RiPP
ref41_18_530	BGC0001155|c1|25094-26287|+|AGY49600.1|EF_Tu|AGY49600.1	RiPP
ref100_15_1	BGC0001155|c1|25094-26287|+|AGY49600.1|EF_Tu|AGY49600.1	RiPP
ref100_15_224	BGC0001177|c1|32650-34113|-|AHL46704.1|adenosylhomocysteinase|AHL46704.1	Polyketide
ref41_18_315	BGC0001177|c1|32650-34113|-|AHL46704.1|adenosylhomocysteinase|AHL46704.1	Polyketide
ref60_1_312	BGC0001177|c1|32650-34113|-|AHL46704.1|adenosylhomocysteinase|AHL46704.1	Polyketide
ref16_42_70	BGC0001215|c1|1191-2390|-|CRI73789.1|glycine_acetyltransferase|CRI73789.1	NRP
ref17_52_40	BGC0001215|c1|1191-2390|-|CRI73789.1|glycine_acetyltransferase|CRI73789.1	NRP
ref19_53_40	BGC0001215|c1|1191-2390|-|CRI73789.1|glycine_acetyltransferase|CRI73789.1	NRP
ref21_49_40	BGC0001215|c1|1191-2390|-|CRI73789.1|glycine_acetyltransferase|CRI73789.1	NRP
ref25_47_40	BGC0001215|c1|1191-2390|-|CRI73789.1|glycine_acetyltransferase|CRI73789.1	NRP
ref28_59_40	BGC0001215|c1|1191-2390|-|CRI73789.1|glycine_acetyltransferase|CRI73789.1	NRP
ref9_22_28	BGC0001215|c1|1191-2390|-|CRI73789.1|glycine_acetyltransferase|CRI73789.1	NRP
Halobacteriovorax_marinus_SJ_1_1602	BGC0001281|c1|45497-46862|-|UMAG_06368|putative_ribonucleotide-diphosphate_reductase_subunit_RNR2|XP_011392661.1	Polyketide
ref100_9_127	BGC0001281|c1|45497-46862|-|UMAG_06368|putative_ribonucleotide-diphosphate_reductase_subunit_RNR2|XP_011392661.1	Polyketide
ref110_1_572	BGC0001281|c1|45497-46862|-|UMAG_06368|putative_ribonucleotide-diphosphate_reductase_subunit_RNR2|XP_011392661.1	Polyketide
ref138_8_92	BGC0001281|c1|45497-46862|-|UMAG_06368|putative_ribonucleotide-diphosphate_reductase_subunit_RNR2|XP_011392661.1	Polyketide
ref146_1_1573	BGC0001281|c1|45497-46862|-|UMAG_06368|putative_ribonucleotide-diphosphate_reductase_subunit_RNR2|XP_011392661.1	Polyketide
ref31_13_69	BGC0001281|c1|45497-46862|-|UMAG_06368|putative_ribonucleotide-diphosphate_reductase_subunit_RNR2|XP_011392661.1	Polyketide
ref41_8_68	BGC0001281|c1|45497-46862|-|UMAG_06368|putative_ribonucleotide-diphosphate_reductase_subunit_RNR2|XP_011392661.1	Polyketide
ref60_11_68	BGC0001281|c1|45497-46862|-|UMAG_06368|putative_ribonucleotide-diphosphate_reductase_subunit_RNR2|XP_011392661.1	Polyketide
ref63_4_205	BGC0001281|c1|45497-46862|-|UMAG_06368|putative_ribonucleotide-diphosphate_reductase_subunit_RNR2|XP_011392661.1	Polyketide
ref135_6_477	BGC0001281|c1|45497-46862|-|UMAG_06368|putative_ribonucleotide-diphosphate_reductase_subunit_RNR2|XP_011392661.1	Polyketide
ref148_12_346	BGC0001281|c1|45497-46862|-|UMAG_06368|putative_ribonucleotide-diphosphate_reductase_subunit_RNR2|XP_011392661.1	Polyketide
Bacteriovorax_stolpii_strain_DSM_12778_1_1884	BGC0001281|c1|45497-46862|-|UMAG_06368|putative_ribonucleotide-diphosphate_reductase_subunit_RNR2|XP_011392661.1	Polyketide
ref114_92_151	BGC0001281|c1|45497-46862|-|UMAG_06368|putative_ribonucleotide-diphosphate_reductase_subunit_RNR2|XP_011392661.1	Polyketide
ref115_78_81	BGC0001281|c1|45497-46862|-|UMAG_06368|putative_ribonucleotide-diphosphate_reductase_subunit_RNR2|XP_011392661.1	Polyketide
ref118_19_150	BGC0001281|c1|45497-46862|-|UMAG_06368|putative_ribonucleotide-diphosphate_reductase_subunit_RNR2|XP_011392661.1	Polyketide
ref99_7_150	BGC0001281|c1|45497-46862|-|UMAG_06368|putative_ribonucleotide-diphosphate_reductase_subunit_RNR2|XP_011392661.1	Polyketide
ref99_19_287	BGC0001285|c1|526-2718|-|ALJ01854.1|hypothetical_protein|ALJ01854.1	Other
ref63_5_750	BGC0001285|c1|526-2718|-|ALJ01854.1|hypothetical_protein|ALJ01854.1	Other
Bacteriovorax_stolpii_strain_DSM_12778_1_1229	BGC0001285|c1|526-2718|-|ALJ01854.1|hypothetical_protein|ALJ01854.1	Other
ref34_1_841	BGC0001285|c1|526-2718|-|ALJ01854.1|hypothetical_protein|ALJ01854.1	Other
ref114_15_11	BGC0001285|c1|526-2718|-|ALJ01854.1|hypothetical_protein|ALJ01854.1	Other
ref115_19_5	BGC0001285|c1|526-2718|-|ALJ01854.1|hypothetical_protein|ALJ01854.1	Other
ref118_41_91	BGC0001285|c1|526-2718|-|ALJ01854.1|hypothetical_protein|ALJ01854.1	Other
ref135_3_751	BGC0001285|c1|526-2718|-|ALJ01854.1|hypothetical_protein|ALJ01854.1	Other
ref148_1_408	BGC0001285|c1|526-2718|-|ALJ01854.1|hypothetical_protein|ALJ01854.1	Other
ref136_50_79	BGC0001285|c1|526-2718|-|ALJ01854.1|hypothetical_protein|ALJ01854.1	Other
ref117_61_29	BGC0001285|c1|526-2718|-|ALJ01854.1|hypothetical_protein|ALJ01854.1	Other
ref119_42_33	BGC0001285|c1|526-2718|-|ALJ01854.1|hypothetical_protein|ALJ01854.1	Other
ref138_20_105	BGC0001285|c1|526-2718|-|ALJ01854.1|hypothetical_protein|ALJ01854.1	Other
ref31_9_548	BGC0001285|c1|526-2718|-|ALJ01854.1|hypothetical_protein|ALJ01854.1	Other
ref9_18_40	BGC0001291|c1|1-711|+|BAT21389.1|hypothetical_protein|BAT21389.1	RiPP
Bacteriovorax_stolpii_strain_DSM_12778_1_3292	BGC0001291|c1|1-711|+|BAT21389.1|hypothetical_protein|BAT21389.1	RiPP
ref114_79_29	BGC0001291|c1|721-1803|+|BAT21390.1|hypothetical_protein|BAT21390.1	RiPP
ref115_32_8	BGC0001291|c1|721-1803|+|BAT21390.1|hypothetical_protein|BAT21390.1	RiPP
ref118_72_28	BGC0001291|c1|721-1803|+|BAT21390.1|hypothetical_protein|BAT21390.1	RiPP
ref16_67_37	BGC0001291|c1|721-1803|+|BAT21390.1|hypothetical_protein|BAT21390.1	RiPP
ref119_21_151	BGC0001302|c1|19456-20649|+|lomo6|S-adenosylmethionine_synthetase|AKC91620.1	Other
ref135_9_260	BGC0001400|c1|31-1721|+|ATEG_09616|ATP_synthase_beta_chain,_mitochondrial_precursor|EAU29807.1	Polyketide
ref138_21_100	BGC0001400|c1|31-1721|+|ATEG_09616|ATP_synthase_beta_chain,_mitochondrial_precursor|EAU29807.1	Polyketide
ref148_57_251	BGC0001400|c1|31-1721|+|ATEG_09616|ATP_synthase_beta_chain,_mitochondrial_precursor|EAU29807.1	Polyketide
ref31_11_102	BGC0001400|c1|31-1721|+|ATEG_09616|ATP_synthase_beta_chain,_mitochondrial_precursor|EAU29807.1	Polyketide
Bacteriovorax_stolpii_strain_DSM_12778_1_3736	BGC0001400|c1|31-1721|+|ATEG_09616|ATP_synthase_beta_chain,_mitochondrial_precursor|EAU29807.1	Polyketide
Halobacteriovorax_marinus_SJ_1_3256	BGC0001400|c1|31-1721|+|ATEG_09616|ATP_synthase_beta_chain,_mitochondrial_precursor|EAU29807.1	Polyketide
ref100_11_109	BGC0001400|c1|31-1721|+|ATEG_09616|ATP_synthase_beta_chain,_mitochondrial_precursor|EAU29807.1	Polyketide
ref110_3_546	BGC0001400|c1|31-1721|+|ATEG_09616|ATP_synthase_beta_chain,_mitochondrial_precursor|EAU29807.1	Polyketide
ref146_1_3199	BGC0001400|c1|31-1721|+|ATEG_09616|ATP_synthase_beta_chain,_mitochondrial_precursor|EAU29807.1	Polyketide
ref41_16_55	BGC0001400|c1|31-1721|+|ATEG_09616|ATP_synthase_beta_chain,_mitochondrial_precursor|EAU29807.1	Polyketide
ref60_22_109	BGC0001400|c1|31-1721|+|ATEG_09616|ATP_synthase_beta_chain,_mitochondrial_precursor|EAU29807.1	Polyketide
ref99_7_12	BGC0001400|c1|31-1721|+|ATEG_09616|ATP_synthase_beta_chain,_mitochondrial_precursor|EAU29807.1	Polyketide
ref9_21_258	BGC0001409|c1|52525-53688|-|AKD43530.1|S-Adenosylmethionine_synthase|AKD43530.1	Polyketide
Bacteriovorax_stolpii_strain_DSM_12778_1_461	BGC0001409|c1|52525-53688|-|AKD43530.1|S-Adenosylmethionine_synthase|AKD43530.1	Polyketide
ref16_70_52	BGC0001409|c1|52525-53688|-|AKD43530.1|S-Adenosylmethionine_synthase|AKD43530.1	Polyketide
ref119_21_151	BGC0001409|c1|52525-53688|-|AKD43530.1|S-Adenosylmethionine_synthase|AKD43530.1	Polyketide
ref17_6_90	BGC0001411|c1|12493-13794|+|AAG26465.1|putative_phosphoenolpyruvate_phosphomutase|AAG26465.1	Saccharide
ref19_7_41	BGC0001411|c1|12493-13794|+|AAG26465.1|putative_phosphoenolpyruvate_phosphomutase|AAG26465.1	Saccharide
ref21_17_90	BGC0001411|c1|12493-13794|+|AAG26465.1|putative_phosphoenolpyruvate_phosphomutase|AAG26465.1	Saccharide
ref25_7_90	BGC0001411|c1|12493-13794|+|AAG26465.1|putative_phosphoenolpyruvate_phosphomutase|AAG26465.1	Saccharide
ref28_13_90	BGC0001411|c1|12493-13794|+|AAG26465.1|putative_phosphoenolpyruvate_phosphomutase|AAG26465.1	Saccharide
ref146_1_348	BGC0001411|c1|26540-27556|+|AAG26477.1|putative_dehydratase|AAG26477.1	Saccharide
ref31_11_147	BGC0001411|c1|26540-27556|+|AAG26477.1|putative_dehydratase|AAG26477.1	Saccharide
ref136_45_44	BGC0001411|c1|26540-27556|+|AAG26477.1|putative_dehydratase|AAG26477.1	Saccharide
ref9_23_121	BGC0001411|c1|26540-27556|+|AAG26477.1|putative_dehydratase|AAG26477.1	Saccharide
ref114_97_17	BGC0001411|c1|26540-27556|+|AAG26477.1|putative_dehydratase|AAG26477.1	Saccharide
ref115_102_19	BGC0001411|c1|26540-27556|+|AAG26477.1|putative_dehydratase|AAG26477.1	Saccharide
ref118_90_15	BGC0001411|c1|26540-27556|+|AAG26477.1|putative_dehydratase|AAG26477.1	Saccharide
ref9_23_122	BGC0001411|c1|27544-28674|+|AAG26478.1|putative_epimerase|AAG26478.1	Saccharide
ref111_62_6	BGC0001411|c1|27544-28674|+|AAG26478.1|putative_epimerase|AAG26478.1	Saccharide
ref117_31_10	BGC0001411|c1|27544-28674|+|AAG26478.1|putative_epimerase|AAG26478.1	Saccharide
ref34_15_375	BGC0001411|c1|27544-28674|+|AAG26478.1|putative_epimerase|AAG26478.1	Saccharide
ref16_11_134	BGC0001411|c1|4415-5488|-|AAL61891.1|Gmd|AAL61891.1	Saccharide
ref100_16_50	BGC0001411|c1|4415-5488|-|AAL61891.1|Gmd|AAL61891.1	Saccharide
ref41_11_47	BGC0001411|c1|4415-5488|-|AAL61891.1|Gmd|AAL61891.1	Saccharide
ref60_20_154	BGC0001411|c1|4415-5488|-|AAL61891.1|Gmd|AAL61891.1	Saccharide
ref119_20_13	BGC0001411|c1|4415-5488|-|AAL61891.1|Gmd|AAL61891.1	Saccharide
ref146_1_327	BGC0001411|c1|4415-5488|-|AAL61891.1|Gmd|AAL61891.1	Saccharide
ref63_2_45	BGC0001411|c1|4415-5488|-|AAL61891.1|Gmd|AAL61891.1	Saccharide
ref99_5_70	BGC0001411|c1|4415-5488|-|AAL61891.1|Gmd|AAL61891.1	Saccharide
ref110_2_382	BGC0001411|c1|4415-5488|-|AAL61891.1|Gmd|AAL61891.1	Saccharide
ref111_119_5	BGC0001411|c1|4415-5488|-|AAL61891.1|Gmd|AAL61891.1	Saccharide
ref117_60_7	BGC0001411|c1|4415-5488|-|AAL61891.1|Gmd|AAL61891.1	Saccharide
ref148_57_215	BGC0001411|c1|4415-5488|-|AAL61891.1|Gmd|AAL61891.1	Saccharide
ref9_23_146	BGC0001411|c1|4415-5488|-|AAL61891.1|Gmd|AAL61891.1	Saccharide
ref114_28_42	BGC0001411|c1|4415-5488|-|AAL61891.1|Gmd|AAL61891.1	Saccharide
ref118_35_2	BGC0001411|c1|4415-5488|-|AAL61891.1|Gmd|AAL61891.1	Saccharide
ref119_16_1	BGC0001411|c1|4415-5488|-|AAL61891.1|Gmd|AAL61891.1	Saccharide
Bacteriovorax_stolpii_strain_DSM_12778_1_3581	BGC0001412|c1|24289-24454|+|AAD40729.1|putative_adenylate_kinase|AAD40729.1	Saccharide
ref99_16_24	BGC0001412|c1|24289-24454|+|AAD40729.1|putative_adenylate_kinase|AAD40729.1	Saccharide
ref138_21_191	BGC0001412|c1|3717-4604|+|AAD40709.1|glucose-1-phosphate_thymidyl_transferase|AAD40709.1	Saccharide
Halobacteriovorax_marinus_SJ_1_317	BGC0001412|c1|3717-4604|+|AAD40709.1|glucose-1-phosphate_thymidyl_transferase|AAD40709.1	Saccharide
ref110_2_391	BGC0001412|c1|3717-4604|+|AAD40709.1|glucose-1-phosphate_thymidyl_transferase|AAD40709.1	Saccharide
ref100_16_31	BGC0001412|c1|3717-4604|+|AAD40709.1|glucose-1-phosphate_thymidyl_transferase|AAD40709.1	Saccharide
ref41_11_28	BGC0001412|c1|3717-4604|+|AAD40709.1|glucose-1-phosphate_thymidyl_transferase|AAD40709.1	Saccharide
ref60_20_173	BGC0001412|c1|3717-4604|+|AAD40709.1|glucose-1-phosphate_thymidyl_transferase|AAD40709.1	Saccharide
ref136_45_6	BGC0001412|c1|3717-4604|+|AAD40709.1|glucose-1-phosphate_thymidyl_transferase|AAD40709.1	Saccharide
ref146_1_362	BGC0001412|c1|3717-4604|+|AAD40709.1|glucose-1-phosphate_thymidyl_transferase|AAD40709.1	Saccharide
ref9_27_145	BGC0001413|c1|51238-51999|-|AKP45406.1|ABC_transporter_ATP-binding_protein|AKP45406.1	NRP
ref17_1_282	BGC0001414|c1|34648-36300|-|AKC91853.1|transposase|AKC91853.1	NRP
ref19_52_282	BGC0001414|c1|34648-36300|-|AKC91853.1|transposase|AKC91853.1	NRP
ref21_1_282	BGC0001414|c1|34648-36300|-|AKC91853.1|transposase|AKC91853.1	NRP
ref25_39_62	BGC0001414|c1|34648-36300|-|AKC91853.1|transposase|AKC91853.1	NRP
ref28_17_282	BGC0001414|c1|34648-36300|-|AKC91853.1|transposase|AKC91853.1	NRP
ref100_17_172	BGC0001421|c1|1334-2215|+|APZ78724.1|multidrug_ABC_transporter_ATP-binding_protein|APZ78724.1	NRP, Polyketide
ref41_15_172	BGC0001421|c1|1334-2215|+|APZ78724.1|multidrug_ABC_transporter_ATP-binding_protein|APZ78724.1	NRP, Polyketide
ref60_9_26	BGC0001421|c1|1334-2215|+|APZ78724.1|multidrug_ABC_transporter_ATP-binding_protein|APZ78724.1	NRP, Polyketide
ref100_17_172	BGC0001421|c1|1334-2215|+|orf2|multidrug_ABC_transporter_ATP-binding_protein|orf2	NRP, Polyketide
ref41_15_172	BGC0001421|c1|1334-2215|+|orf2|multidrug_ABC_transporter_ATP-binding_protein|orf2	NRP, Polyketide
ref60_9_26	BGC0001421|c1|1334-2215|+|orf2|multidrug_ABC_transporter_ATP-binding_protein|orf2	NRP, Polyketide
ref9_31_101	BGC0001421|c1|39541-41064|-|APZ78731.1|ATP-dependent_RNA_helicase_RhlE|APZ78731.1	NRP, Polyketide
Bacteriovorax_stolpii_strain_DSM_12778_1_46	BGC0001421|c1|39541-41064|-|APZ78731.1|ATP-dependent_RNA_helicase_RhlE|APZ78731.1	NRP, Polyketide
ref17_6_8	BGC0001421|c1|39541-41064|-|APZ78731.1|ATP-dependent_RNA_helicase_RhlE|APZ78731.1	NRP, Polyketide
ref19_7_123	BGC0001421|c1|39541-41064|-|APZ78731.1|ATP-dependent_RNA_helicase_RhlE|APZ78731.1	NRP, Polyketide
ref21_17_8	BGC0001421|c1|39541-41064|-|APZ78731.1|ATP-dependent_RNA_helicase_RhlE|APZ78731.1	NRP, Polyketide
ref25_7_8	BGC0001421|c1|39541-41064|-|APZ78731.1|ATP-dependent_RNA_helicase_RhlE|APZ78731.1	NRP, Polyketide
ref28_13_8	BGC0001421|c1|39541-41064|-|APZ78731.1|ATP-dependent_RNA_helicase_RhlE|APZ78731.1	NRP, Polyketide
ref9_31_101	BGC0001421|c1|39541-41064|-|orf5|ATP-dependent_RNA_helicase_RhlE|orf5	NRP, Polyketide
Bacteriovorax_stolpii_strain_DSM_12778_1_46	BGC0001421|c1|39541-41064|-|orf5|ATP-dependent_RNA_helicase_RhlE|orf5	NRP, Polyketide
ref17_6_8	BGC0001421|c1|39541-41064|-|orf5|ATP-dependent_RNA_helicase_RhlE|orf5	NRP, Polyketide
ref19_7_123	BGC0001421|c1|39541-41064|-|orf5|ATP-dependent_RNA_helicase_RhlE|orf5	NRP, Polyketide
ref21_17_8	BGC0001421|c1|39541-41064|-|orf5|ATP-dependent_RNA_helicase_RhlE|orf5	NRP, Polyketide
ref25_7_8	BGC0001421|c1|39541-41064|-|orf5|ATP-dependent_RNA_helicase_RhlE|orf5	NRP, Polyketide
ref28_13_8	BGC0001421|c1|39541-41064|-|orf5|ATP-dependent_RNA_helicase_RhlE|orf5	NRP, Polyketide
ref100_17_172	BGC0001422|c1|1339-2220|+|APZ78737.1|multidrug_ABC_transporter_ATP-binding_protein|APZ78737.1	NRP, Polyketide
ref41_15_172	BGC0001422|c1|1339-2220|+|APZ78737.1|multidrug_ABC_transporter_ATP-binding_protein|APZ78737.1	NRP, Polyketide
ref60_9_26	BGC0001422|c1|1339-2220|+|APZ78737.1|multidrug_ABC_transporter_ATP-binding_protein|APZ78737.1	NRP, Polyketide
ref100_17_172	BGC0001422|c1|1339-2220|+|orf2|multidrug_ABC_transporter_ATP-binding_protein|orf2	NRP, Polyketide
ref41_15_172	BGC0001422|c1|1339-2220|+|orf2|multidrug_ABC_transporter_ATP-binding_protein|orf2	NRP, Polyketide
ref60_9_26	BGC0001422|c1|1339-2220|+|orf2|multidrug_ABC_transporter_ATP-binding_protein|orf2	NRP, Polyketide
ref9_31_101	BGC0001422|c1|37686-39236|-|APZ78746.1|ATP-dependent_RNA_helicase_RhlE|APZ78746.1	NRP, Polyketide
ref17_6_8	BGC0001422|c1|37686-39236|-|APZ78746.1|ATP-dependent_RNA_helicase_RhlE|APZ78746.1	NRP, Polyketide
ref19_7_123	BGC0001422|c1|37686-39236|-|APZ78746.1|ATP-dependent_RNA_helicase_RhlE|APZ78746.1	NRP, Polyketide
ref21_17_8	BGC0001422|c1|37686-39236|-|APZ78746.1|ATP-dependent_RNA_helicase_RhlE|APZ78746.1	NRP, Polyketide
ref25_7_8	BGC0001422|c1|37686-39236|-|APZ78746.1|ATP-dependent_RNA_helicase_RhlE|APZ78746.1	NRP, Polyketide
ref28_13_8	BGC0001422|c1|37686-39236|-|APZ78746.1|ATP-dependent_RNA_helicase_RhlE|APZ78746.1	NRP, Polyketide
Bacteriovorax_stolpii_strain_DSM_12778_1_46	BGC0001422|c1|37686-39236|-|APZ78746.1|ATP-dependent_RNA_helicase_RhlE|APZ78746.1	NRP, Polyketide
ref9_31_101	BGC0001422|c1|37686-39236|-|orf7|ATP-dependent_RNA_helicase_RhlE|orf7	NRP, Polyketide
ref17_6_8	BGC0001422|c1|37686-39236|-|orf7|ATP-dependent_RNA_helicase_RhlE|orf7	NRP, Polyketide
ref19_7_123	BGC0001422|c1|37686-39236|-|orf7|ATP-dependent_RNA_helicase_RhlE|orf7	NRP, Polyketide
ref21_17_8	BGC0001422|c1|37686-39236|-|orf7|ATP-dependent_RNA_helicase_RhlE|orf7	NRP, Polyketide
ref25_7_8	BGC0001422|c1|37686-39236|-|orf7|ATP-dependent_RNA_helicase_RhlE|orf7	NRP, Polyketide
ref28_13_8	BGC0001422|c1|37686-39236|-|orf7|ATP-dependent_RNA_helicase_RhlE|orf7	NRP, Polyketide
Bacteriovorax_stolpii_strain_DSM_12778_1_46	BGC0001422|c1|37686-39236|-|orf7|ATP-dependent_RNA_helicase_RhlE|orf7	NRP, Polyketide
ref100_17_172	BGC0001423|c1|1334-2215|+|APZ78751.1|multidrug_ABC_transporter_ATP-binding_protein|APZ78751.1	NRP, Polyketide
ref41_15_172	BGC0001423|c1|1334-2215|+|APZ78751.1|multidrug_ABC_transporter_ATP-binding_protein|APZ78751.1	NRP, Polyketide
ref60_9_26	BGC0001423|c1|1334-2215|+|APZ78751.1|multidrug_ABC_transporter_ATP-binding_protein|APZ78751.1	NRP, Polyketide
ref100_17_172	BGC0001423|c1|1334-2215|+|orf2|multidrug_ABC_transporter_ATP-binding_protein|orf2	NRP, Polyketide
ref41_15_172	BGC0001423|c1|1334-2215|+|orf2|multidrug_ABC_transporter_ATP-binding_protein|orf2	NRP, Polyketide
ref60_9_26	BGC0001423|c1|1334-2215|+|orf2|multidrug_ABC_transporter_ATP-binding_protein|orf2	NRP, Polyketide
ref9_31_101	BGC0001423|c1|33613-35124|-|APZ78758.1|ATP-dependent_RNA_helicase_RhlE|APZ78758.1	NRP, Polyketide
Bacteriovorax_stolpii_strain_DSM_12778_1_46	BGC0001423|c1|33613-35124|-|APZ78758.1|ATP-dependent_RNA_helicase_RhlE|APZ78758.1	NRP, Polyketide
ref17_6_8	BGC0001423|c1|33613-35124|-|APZ78758.1|ATP-dependent_RNA_helicase_RhlE|APZ78758.1	NRP, Polyketide
ref19_7_123	BGC0001423|c1|33613-35124|-|APZ78758.1|ATP-dependent_RNA_helicase_RhlE|APZ78758.1	NRP, Polyketide
ref21_17_8	BGC0001423|c1|33613-35124|-|APZ78758.1|ATP-dependent_RNA_helicase_RhlE|APZ78758.1	NRP, Polyketide
ref25_7_8	BGC0001423|c1|33613-35124|-|APZ78758.1|ATP-dependent_RNA_helicase_RhlE|APZ78758.1	NRP, Polyketide
ref28_13_8	BGC0001423|c1|33613-35124|-|APZ78758.1|ATP-dependent_RNA_helicase_RhlE|APZ78758.1	NRP, Polyketide
ref9_31_101	BGC0001423|c1|33613-35124|-|orf5|ATP-dependent_RNA_helicase_RhlE|orf5	NRP, Polyketide
Bacteriovorax_stolpii_strain_DSM_12778_1_46	BGC0001423|c1|33613-35124|-|orf5|ATP-dependent_RNA_helicase_RhlE|orf5	NRP, Polyketide
ref17_6_8	BGC0001423|c1|33613-35124|-|orf5|ATP-dependent_RNA_helicase_RhlE|orf5	NRP, Polyketide
ref19_7_123	BGC0001423|c1|33613-35124|-|orf5|ATP-dependent_RNA_helicase_RhlE|orf5	NRP, Polyketide
ref21_17_8	BGC0001423|c1|33613-35124|-|orf5|ATP-dependent_RNA_helicase_RhlE|orf5	NRP, Polyketide
ref25_7_8	BGC0001423|c1|33613-35124|-|orf5|ATP-dependent_RNA_helicase_RhlE|orf5	NRP, Polyketide
ref28_13_8	BGC0001423|c1|33613-35124|-|orf5|ATP-dependent_RNA_helicase_RhlE|orf5	NRP, Polyketide
ref100_17_172	BGC0001424|c1|1279-2220|+|AQM37578.1|multidrug_ABC_transporter_ATP-binding_protein|AQM37578.1	NRP, Polyketide
ref41_15_172	BGC0001424|c1|1279-2220|+|AQM37578.1|multidrug_ABC_transporter_ATP-binding_protein|AQM37578.1	NRP, Polyketide
ref60_9_26	BGC0001424|c1|1279-2220|+|AQM37578.1|multidrug_ABC_transporter_ATP-binding_protein|AQM37578.1	NRP, Polyketide
ref100_17_172	BGC0001424|c1|1279-2220|+|orf2|multidrug_ABC_transporter_ATP-binding_protein|orf2	NRP, Polyketide
ref41_15_172	BGC0001424|c1|1279-2220|+|orf2|multidrug_ABC_transporter_ATP-binding_protein|orf2	NRP, Polyketide
ref60_9_26	BGC0001424|c1|1279-2220|+|orf2|multidrug_ABC_transporter_ATP-binding_protein|orf2	NRP, Polyketide
ref9_31_101	BGC0001424|c1|34035-35555|-|AQM37586.1|ATP-dependent_RNA_helicase_RhlE|AQM37586.1	NRP, Polyketide
ref138_20_132	BGC0001424|c1|34035-35555|-|AQM37586.1|ATP-dependent_RNA_helicase_RhlE|AQM37586.1	NRP, Polyketide
ref17_6_8	BGC0001424|c1|34035-35555|-|AQM37586.1|ATP-dependent_RNA_helicase_RhlE|AQM37586.1	NRP, Polyketide
ref19_7_123	BGC0001424|c1|34035-35555|-|AQM37586.1|ATP-dependent_RNA_helicase_RhlE|AQM37586.1	NRP, Polyketide
ref21_17_8	BGC0001424|c1|34035-35555|-|AQM37586.1|ATP-dependent_RNA_helicase_RhlE|AQM37586.1	NRP, Polyketide
ref25_7_8	BGC0001424|c1|34035-35555|-|AQM37586.1|ATP-dependent_RNA_helicase_RhlE|AQM37586.1	NRP, Polyketide
ref28_13_8	BGC0001424|c1|34035-35555|-|AQM37586.1|ATP-dependent_RNA_helicase_RhlE|AQM37586.1	NRP, Polyketide
Bacteriovorax_stolpii_strain_DSM_12778_1_46	BGC0001424|c1|34035-35555|-|AQM37586.1|ATP-dependent_RNA_helicase_RhlE|AQM37586.1	NRP, Polyketide
ref9_31_101	BGC0001424|c1|34035-35555|-|orf6|ATP-dependent_RNA_helicase_RhlE|orf6	NRP, Polyketide
ref138_20_132	BGC0001424|c1|34035-35555|-|orf6|ATP-dependent_RNA_helicase_RhlE|orf6	NRP, Polyketide
ref17_6_8	BGC0001424|c1|34035-35555|-|orf6|ATP-dependent_RNA_helicase_RhlE|orf6	NRP, Polyketide
ref19_7_123	BGC0001424|c1|34035-35555|-|orf6|ATP-dependent_RNA_helicase_RhlE|orf6	NRP, Polyketide
ref21_17_8	BGC0001424|c1|34035-35555|-|orf6|ATP-dependent_RNA_helicase_RhlE|orf6	NRP, Polyketide
ref25_7_8	BGC0001424|c1|34035-35555|-|orf6|ATP-dependent_RNA_helicase_RhlE|orf6	NRP, Polyketide
ref28_13_8	BGC0001424|c1|34035-35555|-|orf6|ATP-dependent_RNA_helicase_RhlE|orf6	NRP, Polyketide
Bacteriovorax_stolpii_strain_DSM_12778_1_46	BGC0001424|c1|34035-35555|-|orf6|ATP-dependent_RNA_helicase_RhlE|orf6	NRP, Polyketide
ref100_17_172	BGC0001425|c1|1279-2220|+|APZ78764.1|multidrug_ABC_transporter_ATP-binding_protein|APZ78764.1	NRP, Polyketide
ref41_15_172	BGC0001425|c1|1279-2220|+|APZ78764.1|multidrug_ABC_transporter_ATP-binding_protein|APZ78764.1	NRP, Polyketide
ref60_9_26	BGC0001425|c1|1279-2220|+|APZ78764.1|multidrug_ABC_transporter_ATP-binding_protein|APZ78764.1	NRP, Polyketide
ref100_17_172	BGC0001425|c1|1279-2220|+|orf2|multidrug_ABC_transporter_ATP-binding_protein|orf2	NRP, Polyketide
ref41_15_172	BGC0001425|c1|1279-2220|+|orf2|multidrug_ABC_transporter_ATP-binding_protein|orf2	NRP, Polyketide
ref60_9_26	BGC0001425|c1|1279-2220|+|orf2|multidrug_ABC_transporter_ATP-binding_protein|orf2	NRP, Polyketide
ref9_31_101	BGC0001425|c1|36585-38090|-|APZ78771.1|ATP-dependent_RNA_helicase_RhlE|APZ78771.1	NRP, Polyketide
Bacteriovorax_stolpii_strain_DSM_12778_1_46	BGC0001425|c1|36585-38090|-|APZ78771.1|ATP-dependent_RNA_helicase_RhlE|APZ78771.1	NRP, Polyketide
ref9_31_101	BGC0001425|c1|36585-38090|-|orf5|ATP-dependent_RNA_helicase_RhlE|orf5	NRP, Polyketide
Bacteriovorax_stolpii_strain_DSM_12778_1_46	BGC0001425|c1|36585-38090|-|orf5|ATP-dependent_RNA_helicase_RhlE|orf5	NRP, Polyketide
ref100_17_172	BGC0001426|c1|1279-2220|+|APZ78777.1|multidrug_ABC_transporter_ATP-binding_protein|APZ78777.1	NRP, Polyketide
ref41_15_172	BGC0001426|c1|1279-2220|+|APZ78777.1|multidrug_ABC_transporter_ATP-binding_protein|APZ78777.1	NRP, Polyketide
ref60_9_26	BGC0001426|c1|1279-2220|+|APZ78777.1|multidrug_ABC_transporter_ATP-binding_protein|APZ78777.1	NRP, Polyketide
ref100_17_172	BGC0001426|c1|1279-2220|+|orf2|multidrug_ABC_transporter_ATP-binding_protein|orf2	NRP, Polyketide
ref41_15_172	BGC0001426|c1|1279-2220|+|orf2|multidrug_ABC_transporter_ATP-binding_protein|orf2	NRP, Polyketide
ref60_9_26	BGC0001426|c1|1279-2220|+|orf2|multidrug_ABC_transporter_ATP-binding_protein|orf2	NRP, Polyketide
ref9_31_101	BGC0001426|c1|36584-38089|-|APZ78784.1|ATP-dependent_RNA_helicase_RhlE|APZ78784.1	NRP, Polyketide
Bacteriovorax_stolpii_strain_DSM_12778_1_46	BGC0001426|c1|36584-38089|-|APZ78784.1|ATP-dependent_RNA_helicase_RhlE|APZ78784.1	NRP, Polyketide
ref9_31_101	BGC0001426|c1|36584-38089|-|orf5|ATP-dependent_RNA_helicase_RhlE|orf5	NRP, Polyketide
Bacteriovorax_stolpii_strain_DSM_12778_1_46	BGC0001426|c1|36584-38089|-|orf5|ATP-dependent_RNA_helicase_RhlE|orf5	NRP, Polyketide
ref100_17_172	BGC0001427|c1|1279-2220|+|APZ78790.1|multidrug_ABC_transporter_ATP-binding_protein|APZ78790.1	NRP, Polyketide
ref41_15_172	BGC0001427|c1|1279-2220|+|APZ78790.1|multidrug_ABC_transporter_ATP-binding_protein|APZ78790.1	NRP, Polyketide
ref60_9_26	BGC0001427|c1|1279-2220|+|APZ78790.1|multidrug_ABC_transporter_ATP-binding_protein|APZ78790.1	NRP, Polyketide
ref100_17_172	BGC0001427|c1|1279-2220|+|orf2|multidrug_ABC_transporter_ATP-binding_protein|orf2	NRP, Polyketide
ref41_15_172	BGC0001427|c1|1279-2220|+|orf2|multidrug_ABC_transporter_ATP-binding_protein|orf2	NRP, Polyketide
ref60_9_26	BGC0001427|c1|1279-2220|+|orf2|multidrug_ABC_transporter_ATP-binding_protein|orf2	NRP, Polyketide
ref9_31_101	BGC0001427|c1|36566-38107|-|APZ78797.1|ATP-dependent_RNA_helicase_RhlE|APZ78797.1	NRP, Polyketide
Bacteriovorax_stolpii_strain_DSM_12778_1_46	BGC0001427|c1|36566-38107|-|APZ78797.1|ATP-dependent_RNA_helicase_RhlE|APZ78797.1	NRP, Polyketide
ref9_31_101	BGC0001427|c1|36566-38107|-|orf5|ATP-dependent_RNA_helicase_RhlE|orf5	NRP, Polyketide
Bacteriovorax_stolpii_strain_DSM_12778_1_46	BGC0001427|c1|36566-38107|-|orf5|ATP-dependent_RNA_helicase_RhlE|orf5	NRP, Polyketide
ref100_17_172	BGC0001428|c1|1279-2220|+|APZ78803.1|multidrug_ABC_transporter_ATP-binding_protein|APZ78803.1	NRP, Polyketide
ref41_15_172	BGC0001428|c1|1279-2220|+|APZ78803.1|multidrug_ABC_transporter_ATP-binding_protein|APZ78803.1	NRP, Polyketide
ref60_9_26	BGC0001428|c1|1279-2220|+|APZ78803.1|multidrug_ABC_transporter_ATP-binding_protein|APZ78803.1	NRP, Polyketide
ref100_17_172	BGC0001428|c1|1279-2220|+|orf2|multidrug_ABC_transporter_ATP-binding_protein|orf2	NRP, Polyketide
ref41_15_172	BGC0001428|c1|1279-2220|+|orf2|multidrug_ABC_transporter_ATP-binding_protein|orf2	NRP, Polyketide
ref60_9_26	BGC0001428|c1|1279-2220|+|orf2|multidrug_ABC_transporter_ATP-binding_protein|orf2	NRP, Polyketide
ref9_31_101	BGC0001428|c1|37172-38659|-|APZ78811.1|ATP-dependent_RNA_helicase_RhlE|APZ78811.1	NRP, Polyketide
Bacteriovorax_stolpii_strain_DSM_12778_1_46	BGC0001428|c1|37172-38659|-|APZ78811.1|ATP-dependent_RNA_helicase_RhlE|APZ78811.1	NRP, Polyketide
ref9_31_101	BGC0001428|c1|37172-38659|-|orf6|ATP-dependent_RNA_helicase_RhlE|orf6	NRP, Polyketide
Bacteriovorax_stolpii_strain_DSM_12778_1_46	BGC0001428|c1|37172-38659|-|orf6|ATP-dependent_RNA_helicase_RhlE|orf6	NRP, Polyketide
Bacteriovorax_stolpii_strain_DSM_12778_1_3607	BGC0001472|c1|264-683|+|AGN11663.1|S12_ribosomal_protein|AGN11663.1	RiPP
Halobacteriovorax_marinus_SJ_1_3132	BGC0001472|c1|264-683|+|AGN11663.1|S12_ribosomal_protein|AGN11663.1	RiPP
ref100_7_4	BGC0001472|c1|264-683|+|AGN11663.1|S12_ribosomal_protein|AGN11663.1	RiPP
ref110_3_424	BGC0001472|c1|264-683|+|AGN11663.1|S12_ribosomal_protein|AGN11663.1	RiPP
ref146_1_3077	BGC0001472|c1|264-683|+|AGN11663.1|S12_ribosomal_protein|AGN11663.1	RiPP
ref17_1_303	BGC0001472|c1|264-683|+|AGN11663.1|S12_ribosomal_protein|AGN11663.1	RiPP
ref19_52_303	BGC0001472|c1|264-683|+|AGN11663.1|S12_ribosomal_protein|AGN11663.1	RiPP
ref21_1_303	BGC0001472|c1|264-683|+|AGN11663.1|S12_ribosomal_protein|AGN11663.1	RiPP
ref25_39_41	BGC0001472|c1|264-683|+|AGN11663.1|S12_ribosomal_protein|AGN11663.1	RiPP
ref28_17_303	BGC0001472|c1|264-683|+|AGN11663.1|S12_ribosomal_protein|AGN11663.1	RiPP
Halobacteriovorax_marinus_SJ_1_3129	BGC0001472|c1|3472-4665|+|AGN11675.1|elongation_factor_Tu|AGN11675.1	RiPP
Halobacteriovorax_marinus_SJ_1_3141	BGC0001472|c1|3472-4665|+|AGN11675.1|elongation_factor_Tu|AGN11675.1	RiPP
ref110_3_421	BGC0001472|c1|3472-4665|+|AGN11675.1|elongation_factor_Tu|AGN11675.1	RiPP
ref110_3_434	BGC0001472|c1|3472-4665|+|AGN11675.1|elongation_factor_Tu|AGN11675.1	RiPP
ref146_1_3074	BGC0001472|c1|3472-4665|+|AGN11675.1|elongation_factor_Tu|AGN11675.1	RiPP
ref146_1_3086	BGC0001472|c1|3472-4665|+|AGN11675.1|elongation_factor_Tu|AGN11675.1	RiPP
Bacteriovorax_stolpii_strain_DSM_12778_1_3604	BGC0001472|c1|3472-4665|+|AGN11675.1|elongation_factor_Tu|AGN11675.1	RiPP
Bacteriovorax_stolpii_strain_DSM_12778_1_3616	BGC0001472|c1|3472-4665|+|AGN11675.1|elongation_factor_Tu|AGN11675.1	RiPP
ref100_7_1	BGC0001472|c1|3472-4665|+|AGN11675.1|elongation_factor_Tu|AGN11675.1	RiPP
ref100_7_13	BGC0001472|c1|3472-4665|+|AGN11675.1|elongation_factor_Tu|AGN11675.1	RiPP
ref135_9_360	BGC0001472|c1|3472-4665|+|AGN11675.1|elongation_factor_Tu|AGN11675.1	RiPP
ref17_1_135	BGC0001472|c1|3472-4665|+|AGN11675.1|elongation_factor_Tu|AGN11675.1	RiPP
ref19_52_135	BGC0001472|c1|3472-4665|+|AGN11675.1|elongation_factor_Tu|AGN11675.1	RiPP
ref21_1_135	BGC0001472|c1|3472-4665|+|AGN11675.1|elongation_factor_Tu|AGN11675.1	RiPP
ref25_39_209	BGC0001472|c1|3472-4665|+|AGN11675.1|elongation_factor_Tu|AGN11675.1	RiPP
ref28_17_135	BGC0001472|c1|3472-4665|+|AGN11675.1|elongation_factor_Tu|AGN11675.1	RiPP
ref31_11_1	BGC0001472|c1|3472-4665|+|AGN11675.1|elongation_factor_Tu|AGN11675.1	RiPP
ref34_6_342	BGC0001472|c1|3472-4665|+|AGN11675.1|elongation_factor_Tu|AGN11675.1	RiPP
ref31_5_142	BGC0001472|c1|3472-4665|+|AGN11675.1|elongation_factor_Tu|AGN11675.1	RiPP
ref41_18_530	BGC0001472|c1|3472-4665|+|AGN11675.1|elongation_factor_Tu|AGN11675.1	RiPP
ref99_16_1	BGC0001472|c1|3472-4665|+|AGN11675.1|elongation_factor_Tu|AGN11675.1	RiPP
ref100_15_1	BGC0001472|c1|3472-4665|+|AGN11675.1|elongation_factor_Tu|AGN11675.1	RiPP
ref31_10_401	BGC0001488|c1|13237-13752|-|PFWH6_5260|single-strand_DNA-binding_protein|EFQ61017.1	Other
ref110_3_61	BGC0001488|c1|13237-13752|-|PFWH6_5260|single-strand_DNA-binding_protein|EFQ61017.1	Other
ref63_11_726	BGC0001488|c1|13237-13752|-|PFWH6_5260|single-strand_DNA-binding_protein|EFQ61017.1	Other
ref138_15_27	BGC0001488|c1|13237-13752|-|PFWH6_5260|single-strand_DNA-binding_protein|EFQ61017.1	Other
Halobacteriovorax_marinus_SJ_1_2741	BGC0001488|c1|13237-13752|-|PFWH6_5260|single-strand_DNA-binding_protein|EFQ61017.1	Other
ref146_1_2691	BGC0001488|c1|13237-13752|-|PFWH6_5260|single-strand_DNA-binding_protein|EFQ61017.1	Other
ref100_16_201	BGC0001488|c1|13237-13752|-|PFWH6_5260|single-strand_DNA-binding_protein|EFQ61017.1	Other
ref41_11_196	BGC0001488|c1|13237-13752|-|PFWH6_5260|single-strand_DNA-binding_protein|EFQ61017.1	Other
ref60_20_5	BGC0001488|c1|13237-13752|-|PFWH6_5260|single-strand_DNA-binding_protein|EFQ61017.1	Other
ref99_6_367	BGC0001488|c1|13237-13752|-|PFWH6_5260|single-strand_DNA-binding_protein|EFQ61017.1	Other
Bacteriovorax_stolpii_strain_DSM_12778_1_505	BGC0001488|c1|13237-13752|-|PFWH6_5260|single-strand_DNA-binding_protein|EFQ61017.1	Other
ref135_10_285	BGC0001488|c1|13237-13752|-|PFWH6_5260|single-strand_DNA-binding_protein|EFQ61017.1	Other
ref148_23_305	BGC0001488|c1|13237-13752|-|PFWH6_5260|single-strand_DNA-binding_protein|EFQ61017.1	Other
ref17_1_358	BGC0001488|c1|13237-13752|-|PFWH6_5260|single-strand_DNA-binding_protein|EFQ61017.1	Other
ref19_36_89	BGC0001488|c1|13237-13752|-|PFWH6_5260|single-strand_DNA-binding_protein|EFQ61017.1	Other
ref21_1_358	BGC0001488|c1|13237-13752|-|PFWH6_5260|single-strand_DNA-binding_protein|EFQ61017.1	Other
ref25_37_16	BGC0001488|c1|13237-13752|-|PFWH6_5260|single-strand_DNA-binding_protein|EFQ61017.1	Other
ref28_17_358	BGC0001488|c1|13237-13752|-|PFWH6_5260|single-strand_DNA-binding_protein|EFQ61017.1	Other
ref136_45_193	BGC0001488|c1|13237-13752|-|PFWH6_5260|single-strand_DNA-binding_protein|EFQ61017.1	Other
ref138_9_531	BGC0001494|c1|4949-5185|+|F957_01369|hypothetical_protein|EPF88082.1	RiPP
ref100_16_204	BGC0001521|c1|13017-14474|-|Haur_0032|Catalase|ABX02684.1	NRP
ref41_11_199	BGC0001521|c1|13017-14474|-|Haur_0032|Catalase|ABX02684.1	NRP
ref60_20_2	BGC0001521|c1|13017-14474|-|Haur_0032|Catalase|ABX02684.1	NRP
ref136_10_80	BGC0001555|c1|69478-69912|-|MM1_0105|enolase|YP_002539381.1	RiPP
ref114_76_42	BGC0001590|c1|39640-40383|+|orf12|glutamate_ABC_transporter|AQP25584.1	Polyketide
ref115_114_42	BGC0001590|c1|39640-40383|+|orf12|glutamate_ABC_transporter|AQP25584.1	Polyketide
ref118_31_43	BGC0001590|c1|39640-40383|+|orf12|glutamate_ABC_transporter|AQP25584.1	Polyketide
ref16_11_196	BGC0001651|c1|9734-10711|-|BFO_1074|NAD_dependent_epimerase/dehydratase_family_protein|AEW22543.1	Other
ref9_6_96	BGC0001651|c1|9734-10711|-|BFO_1074|NAD_dependent_epimerase/dehydratase_family_protein|AEW22543.1	Other
Bacteriovorax_stolpii_strain_DSM_12778_1_1251	BGC0001656|c1|100674-101162|-|AKQ22658.1|s-(hydroxymethyl)glutathione_dehydrogenase|AKQ22658.1	Polyketide
Halobacteriovorax_marinus_SJ_1_1126	BGC0001656|c1|100674-101162|-|AKQ22658.1|s-(hydroxymethyl)glutathione_dehydrogenase|AKQ22658.1	Polyketide
ref100_4_85	BGC0001656|c1|100674-101162|-|AKQ22658.1|s-(hydroxymethyl)glutathione_dehydrogenase|AKQ22658.1	Polyketide
ref110_1_102	BGC0001656|c1|100674-101162|-|AKQ22658.1|s-(hydroxymethyl)glutathione_dehydrogenase|AKQ22658.1	Polyketide
ref111_81_153	BGC0001656|c1|100674-101162|-|AKQ22658.1|s-(hydroxymethyl)glutathione_dehydrogenase|AKQ22658.1	Polyketide
ref135_10_111	BGC0001656|c1|100674-101162|-|AKQ22658.1|s-(hydroxymethyl)glutathione_dehydrogenase|AKQ22658.1	Polyketide
ref136_4_65	BGC0001656|c1|100674-101162|-|AKQ22658.1|s-(hydroxymethyl)glutathione_dehydrogenase|AKQ22658.1	Polyketide
ref138_15_120	BGC0001656|c1|100674-101162|-|AKQ22658.1|s-(hydroxymethyl)glutathione_dehydrogenase|AKQ22658.1	Polyketide
ref146_1_1100	BGC0001656|c1|100674-101162|-|AKQ22658.1|s-(hydroxymethyl)glutathione_dehydrogenase|AKQ22658.1	Polyketide
ref148_23_114	BGC0001656|c1|100674-101162|-|AKQ22658.1|s-(hydroxymethyl)glutathione_dehydrogenase|AKQ22658.1	Polyketide
ref34_9_179	BGC0001656|c1|100674-101162|-|AKQ22658.1|s-(hydroxymethyl)glutathione_dehydrogenase|AKQ22658.1	Polyketide
ref41_1_85	BGC0001656|c1|100674-101162|-|AKQ22658.1|s-(hydroxymethyl)glutathione_dehydrogenase|AKQ22658.1	Polyketide
ref60_12_85	BGC0001656|c1|100674-101162|-|AKQ22658.1|s-(hydroxymethyl)glutathione_dehydrogenase|AKQ22658.1	Polyketide
ref63_5_769	BGC0001656|c1|100674-101162|-|AKQ22658.1|s-(hydroxymethyl)glutathione_dehydrogenase|AKQ22658.1	Polyketide
ref99_7_298	BGC0001656|c1|100674-101162|-|AKQ22658.1|s-(hydroxymethyl)glutathione_dehydrogenase|AKQ22658.1	Polyketide
ref17_1_60	BGC0001687|c1|27857-28144|+|AEQ20432.1|chaperonin_10_Kd_subunit_(GroES)_protein|AEQ20432.1	Other
ref19_52_60	BGC0001687|c1|27857-28144|+|AEQ20432.1|chaperonin_10_Kd_subunit_(GroES)_protein|AEQ20432.1	Other
ref21_1_60	BGC0001687|c1|27857-28144|+|AEQ20432.1|chaperonin_10_Kd_subunit_(GroES)_protein|AEQ20432.1	Other
ref25_39_284	BGC0001687|c1|27857-28144|+|AEQ20432.1|chaperonin_10_Kd_subunit_(GroES)_protein|AEQ20432.1	Other
ref28_17_60	BGC0001687|c1|27857-28144|+|AEQ20432.1|chaperonin_10_Kd_subunit_(GroES)_protein|AEQ20432.1	Other
Halobacteriovorax_marinus_SJ_1_270	BGC0001687|c1|28174-29829|+|AEQ20433.1|chaperonin_GroEL_protein|AEQ20433.1	Other
ref110_2_294	BGC0001687|c1|28174-29829|+|AEQ20433.1|chaperonin_GroEL_protein|AEQ20433.1	Other
ref146_1_269	BGC0001687|c1|28174-29829|+|AEQ20433.1|chaperonin_GroEL_protein|AEQ20433.1	Other
ref135_10_59	BGC0001687|c1|28174-29829|+|AEQ20433.1|chaperonin_GroEL_protein|AEQ20433.1	Other
ref148_23_57	BGC0001687|c1|28174-29829|+|AEQ20433.1|chaperonin_GroEL_protein|AEQ20433.1	Other
ref111_93_5	BGC0001687|c1|28174-29829|+|AEQ20433.1|chaperonin_GroEL_protein|AEQ20433.1	Other
ref117_60_41	BGC0001687|c1|28174-29829|+|AEQ20433.1|chaperonin_GroEL_protein|AEQ20433.1	Other
ref119_12_35	BGC0001687|c1|28174-29829|+|AEQ20433.1|chaperonin_GroEL_protein|AEQ20433.1	Other
Bacteriovorax_stolpii_strain_DSM_12778_1_272	BGC0001687|c1|28174-29829|+|AEQ20433.1|chaperonin_GroEL_protein|AEQ20433.1	Other
ref16_70_54	BGC0001687|c1|28174-29829|+|AEQ20433.1|chaperonin_GroEL_protein|AEQ20433.1	Other
ref9_23_74	BGC0001687|c1|28174-29829|+|AEQ20433.1|chaperonin_GroEL_protein|AEQ20433.1	Other
ref100_12_100	BGC0001687|c1|28174-29829|+|AEQ20433.1|chaperonin_GroEL_protein|AEQ20433.1	Other
ref34_15_490	BGC0001687|c1|28174-29829|+|AEQ20433.1|chaperonin_GroEL_protein|AEQ20433.1	Other
ref41_9_44	BGC0001687|c1|28174-29829|+|AEQ20433.1|chaperonin_GroEL_protein|AEQ20433.1	Other
ref17_1_59	BGC0001687|c1|28174-29829|+|AEQ20433.1|chaperonin_GroEL_protein|AEQ20433.1	Other
ref19_52_59	BGC0001687|c1|28174-29829|+|AEQ20433.1|chaperonin_GroEL_protein|AEQ20433.1	Other
ref21_1_59	BGC0001687|c1|28174-29829|+|AEQ20433.1|chaperonin_GroEL_protein|AEQ20433.1	Other
ref25_39_285	BGC0001687|c1|28174-29829|+|AEQ20433.1|chaperonin_GroEL_protein|AEQ20433.1	Other
ref28_17_59	BGC0001687|c1|28174-29829|+|AEQ20433.1|chaperonin_GroEL_protein|AEQ20433.1	Other
ref99_5_153	BGC0001687|c1|28174-29829|+|AEQ20433.1|chaperonin_GroEL_protein|AEQ20433.1	Other
ref60_4_44	BGC0001687|c1|28174-29829|+|AEQ20433.1|chaperonin_GroEL_protein|AEQ20433.1	Other
ref110_2_391	BGC0001693|c1|64552-65424|+|ARD70909.1|dTDP-1-glucose_synthase|ARD70909.1	Polyketide
ref17_1_282	BGC0001735|c1|30061-32592|+|AOE46840.1|nucleoprotein|AOE46840.1	Other
ref19_52_282	BGC0001735|c1|30061-32592|+|AOE46840.1|nucleoprotein|AOE46840.1	Other
ref21_1_282	BGC0001735|c1|30061-32592|+|AOE46840.1|nucleoprotein|AOE46840.1	Other
ref25_39_62	BGC0001735|c1|30061-32592|+|AOE46840.1|nucleoprotein|AOE46840.1	Other
ref28_17_282	BGC0001735|c1|30061-32592|+|AOE46840.1|nucleoprotein|AOE46840.1	Other
ref34_15_422	BGC0001747|c1|1-1020|+|Tanf_01185|UDP-N-acetylglucosamine_4,6-dehydratase|KKY62496.1	Other
Bacteriovorax_stolpii_strain_DSM_12778_1_310	BGC0001747|c1|1-1020|+|Tanf_01185|UDP-N-acetylglucosamine_4,6-dehydratase|KKY62496.1	Other
Halobacteriovorax_marinus_SJ_1_338	BGC0001747|c1|1-1020|+|Tanf_01185|UDP-N-acetylglucosamine_4,6-dehydratase|KKY62496.1	Other
ref100_16_11	BGC0001747|c1|1-1020|+|Tanf_01185|UDP-N-acetylglucosamine_4,6-dehydratase|KKY62496.1	Other
ref41_11_11	BGC0001747|c1|1-1020|+|Tanf_01185|UDP-N-acetylglucosamine_4,6-dehydratase|KKY62496.1	Other
ref60_20_190	BGC0001747|c1|1-1020|+|Tanf_01185|UDP-N-acetylglucosamine_4,6-dehydratase|KKY62496.1	Other
ref135_9_228	BGC0001747|c1|1-1020|+|Tanf_01185|UDP-N-acetylglucosamine_4,6-dehydratase|KKY62496.1	Other
ref9_6_78	BGC0001747|c1|1-1020|+|Tanf_01185|UDP-N-acetylglucosamine_4,6-dehydratase|KKY62496.1	Other
Bacteriovorax_stolpii_strain_DSM_12778_1_3292	BGC0001796|c1|1278-2336|-|BrL25_22150|arsenical-resistance_protein|ATO51556.1	NRP
ref9_18_40	BGC0001796|c1|1278-2336|-|BrL25_22150|arsenical-resistance_protein|ATO51556.1	NRP
Bacteriovorax_stolpii_strain_DSM_12778_1_461	BGC0001812|c1|72301-73485|-|ARW71501.1|methionine_adenosyltransferase|ARW71501.1	Polyketide
ref119_21_151	BGC0001812|c1|72301-73485|-|ARW71501.1|methionine_adenosyltransferase|ARW71501.1	Polyketide
ref136_45_220	BGC0001890|c1|2-1612|+|VIBHAR_01379|hypothetical_protein|ABU70356.1	NRP
Halobacteriovorax_marinus_SJ_1_317	BGC0001894|c1|17410-18279|+|CEB41_05180|glucose-1-phosphate_thymidylyltransferase|AXH03903.1	Saccharide
ref110_2_391	BGC0001894|c1|17410-18279|+|CEB41_05180|glucose-1-phosphate_thymidylyltransferase|AXH03903.1	Saccharide
ref136_45_6	BGC0001894|c1|17410-18279|+|CEB41_05180|glucose-1-phosphate_thymidylyltransferase|AXH03903.1	Saccharide
ref138_21_191	BGC0001894|c1|17410-18279|+|CEB41_05180|glucose-1-phosphate_thymidylyltransferase|AXH03903.1	Saccharide
ref146_1_362	BGC0001894|c1|17410-18279|+|CEB41_05180|glucose-1-phosphate_thymidylyltransferase|AXH03903.1	Saccharide
Halobacteriovorax_marinus_SJ_1_317	BGC0001894|c1|8792-9661|+|CEB41_05130|glucose-1-phosphate_thymidylyltransferase|AXH03893.1	Saccharide
ref110_2_391	BGC0001894|c1|8792-9661|+|CEB41_05130|glucose-1-phosphate_thymidylyltransferase|AXH03893.1	Saccharide
ref136_45_6	BGC0001894|c1|8792-9661|+|CEB41_05130|glucose-1-phosphate_thymidylyltransferase|AXH03893.1	Saccharide
ref138_21_191	BGC0001894|c1|8792-9661|+|CEB41_05130|glucose-1-phosphate_thymidylyltransferase|AXH03893.1	Saccharide
ref146_1_362	BGC0001894|c1|8792-9661|+|CEB41_05130|glucose-1-phosphate_thymidylyltransferase|AXH03893.1	Saccharide
Halobacteriovorax_marinus_SJ_1_2874	BGC0001941|c1|7488-8918|-|AXM42947.1|S-adenosylhomocysteinase|AXM42947.1	NRP, Polyketide
ref146_1_2828	BGC0001941|c1|7488-8918|-|AXM42947.1|S-adenosylhomocysteinase|AXM42947.1	NRP, Polyketide
ref34_15_400	BGC0001947|c1|6292-7332|+|AWL83831.1|Gne2|AWL83831.1	Saccharide
Bacteriovorax_stolpii_strain_DSM_12778_1_461	BGC0001963|c1|39422-40612|+|AZF85906.1|methionine_adenosyltransferase|AZF85906.1	NRP, Polyketide
Bacteriovorax_stolpii_strain_DSM_12778_1_1299	BGC0002025|c1|2140-2943|-|QDA77029.1|membrane_protein_TerC_family|QDA77029.1	NRP
ref9_8_23	BGC0002025|c1|4642-5514|+|QDA77031.1|beta-ureidopropionase|QDA77031.1	NRP
ref9_8_49	BGC0002025|c1|5582-6985|+|QDA77032.1|dihydropyrimidinase|QDA77032.1	NRP
Bacteriovorax_stolpii_strain_DSM_12778_1_461	BGC0002028|c1|11714-12937|+|QDG00817.1|putative_methyltransferase|QDG00817.1	Polyketide
ref119_21_151	BGC0002028|c1|11714-12937|+|QDG00817.1|putative_methyltransferase|QDG00817.1	Polyketide

## Sheet: Bdello-group1_BGC
Query id （ORF_of_genomes）	BLASTP_against_MIBIG	BGC_label
ref129_36_58	BGC0000136|c1|109375-109528|+|AAS07761.1|RpoC|AAS07761.1	Polyketide
ref7_4_1	BGC0000136|c1|109375-109528|+|AAS07761.1|RpoC|AAS07761.1	Polyketide
ref8_68_23	BGC0000136|c1|109375-109528|+|AAS07761.1|RpoC|AAS07761.1	Polyketide
ref129_12_9	BGC0000247|c1|6630-8078|+|CAK50773.1|adoHcyase|CAK50773.1	Polyketide, Saccharide
ref7_19_9	BGC0000247|c1|6630-8078|+|CAK50773.1|adoHcyase|CAK50773.1	Polyketide, Saccharide
ref8_68_36	BGC0001964|c1|6184-7617|-|AYM52844.1|prolyl-tRNA_synthetase|AYM52844.1	Polyketide
ref85_141_1	BGC0001411|c1|4415-5488|-|AAL61891.1|Gmd|AAL61891.1	Saccharide
ref129_36_44	BGC0001964|c1|6184-7617|-|AYM52844.1|prolyl-tRNA_synthetase|AYM52844.1	Polyketide
ref7_4_15	BGC0001964|c1|6184-7617|-|AYM52844.1|prolyl-tRNA_synthetase|AYM52844.1	Polyketide
ref129_12_9	BGC0000085|c1|57154-58584|-|BAC76505.1|probable_adenosylhomocysteinase|BAC76505.1	Polyketide
ref7_19_9	BGC0000085|c1|57154-58584|-|BAC76505.1|probable_adenosylhomocysteinase|BAC76505.1	Polyketide
ref8_44_17	BGC0000422|c1|44539-45993|-|ABI22140.1|putative_adenosylhomocysteinase|ABI22140.1	NRP
ref129_12_9	BGC0001177|c1|32650-34113|-|AHL46704.1|adenosylhomocysteinase|AHL46704.1	Polyketide
ref129_12_9	BGC0000422|c1|44539-45993|-|ABI22140.1|putative_adenosylhomocysteinase|ABI22140.1	NRP
ref7_19_9	BGC0001177|c1|32650-34113|-|AHL46704.1|adenosylhomocysteinase|AHL46704.1	Polyketide
ref7_19_9	BGC0000422|c1|44539-45993|-|ABI22140.1|putative_adenosylhomocysteinase|ABI22140.1	NRP
ref129_7_120	BGC0000279|c1|6817-8037|-|ADE22279.1|S-adenosylmethionine_synthetase|ADE22279.1	Polyketide
ref7_16_58	BGC0000279|c1|6817-8037|-|ADE22279.1|S-adenosylmethionine_synthetase|ADE22279.1	Polyketide
ref8_44_17	BGC0001177|c1|32650-34113|-|AHL46704.1|adenosylhomocysteinase|AHL46704.1	Polyketide
ref8_44_17	BGC0000247|c1|6630-8078|+|CAK50773.1|adoHcyase|CAK50773.1	Polyketide, Saccharide
ref8_44_17	BGC0000085|c1|57154-58584|-|BAC76505.1|probable_adenosylhomocysteinase|BAC76505.1	Polyketide
ref129_7_120	BGC0000269|c1|18406-19614|-|ADE34497.1|ssfQ|ADE34497.1	Polyketide, Saccharide
ref7_16_58	BGC0000269|c1|18406-19614|-|ADE34497.1|ssfQ|ADE34497.1	Polyketide, Saccharide
ref7_9_64	BGC0000368|c1|84-1727|+|CBA63649.1|phosphoglucomutase|CBA63649.1	NRP
ref129_37_203	BGC0000982|c1|10860-14087|+|AAW03322.1|hypothetical_protein|AAW03322.1	NRP, Polyketide
ref7_5_30	BGC0000982|c1|10860-14087|+|AAW03322.1|hypothetical_protein|AAW03322.1	NRP, Polyketide
ref71_42_9	BGC0000772|c1|5338-6426|+|AAC98612.1|GDP-mannose_dehydratase|AAC98612.1	Saccharide
ref75_8_425	BGC0001409|c1|52525-53688|-|AKD43530.1|S-Adenosylmethionine_synthase|AKD43530.1	Polyketide
ref129_36_49	BGC0000615|c1|33887-35080|+|ADO67786.1|tpa11|ADO67786.1	RiPP
ref129_36_49	BGC0001155|c1|25094-26287|+|AGY49600.1|EF_Tu|AGY49600.1	RiPP
ref7_4_10	BGC0000615|c1|33887-35080|+|ADO67786.1|tpa11|ADO67786.1	RiPP
ref7_4_10	BGC0001155|c1|25094-26287|+|AGY49600.1|EF_Tu|AGY49600.1	RiPP
ref8_68_32	BGC0000615|c1|33887-35080|+|ADO67786.1|tpa11|ADO67786.1	RiPP
ref8_68_32	BGC0001155|c1|25094-26287|+|AGY49600.1|EF_Tu|AGY49600.1	RiPP
ref75_2_391	BGC0000997|c1|237-1925|+|CAL80814.1|urocanase|CAL80814.1	NRP, Polyketide
ref129_16_86	BGC0000795|c1|5742-6713|+|AAS55711.1|GDP-mannose_4,6-dehydratase|AAS55711.1	Saccharide
ref7_11_51	BGC0000795|c1|5742-6713|+|AAS55711.1|GDP-mannose_4,6-dehydratase|AAS55711.1	Saccharide
ref129_12_9	BGC0001941|c1|7488-8918|-|AXM42947.1|S-adenosylhomocysteinase|AXM42947.1	NRP, Polyketide
ref129_12_9	BGC0000238|c1|20445-21854|+|ABX71103.1|Lct20|ABX71103.1	Polyketide
ref7_19_9	BGC0001941|c1|7488-8918|-|AXM42947.1|S-adenosylhomocysteinase|AXM42947.1	NRP, Polyketide
ref7_19_9	BGC0000238|c1|20445-21854|+|ABX71103.1|Lct20|ABX71103.1	Polyketide
ref8_44_17	BGC0001101|c1|130318-131727|-|AAN85548.1|adenosylhomocysteinase|AAN85548.1	NRP, Polyketide
ref129_15_153	BGC0000368|c1|84-1727|+|CBA63649.1|phosphoglucomutase|CBA63649.1	NRP
ref129_16_71	BGC0000792|c1|6283-7149|+|AAC35920.1|putative_glucose-1-phosphate_thymidyl_transferase|AAC35920.1	Saccharide
ref129_16_71	BGC0000780|c1|6559-7425|+|BAG50457.1|glucose-1-phosphate-thymidylyltransferase|BAG50457.1	Saccharide
ref129_36_49	BGC0001472|c1|3472-4665|+|AGN11675.1|elongation_factor_Tu|AGN11675.1	RiPP
ref129_7_120	BGC0001409|c1|52525-53688|-|AKD43530.1|S-Adenosylmethionine_synthase|AKD43530.1	Polyketide
ref38_26_34	BGC0000270|c1|38511-39428|-|AAL15617.1|acetyl-coenzyme_A_synthetase|AAL15617.1	Polyketide
ref7_11_66	BGC0000792|c1|6283-7149|+|AAC35920.1|putative_glucose-1-phosphate_thymidyl_transferase|AAC35920.1	Saccharide
ref7_11_66	BGC0000780|c1|6559-7425|+|BAG50457.1|glucose-1-phosphate-thymidylyltransferase|BAG50457.1	Saccharide
ref7_16_58	BGC0001409|c1|52525-53688|-|AKD43530.1|S-Adenosylmethionine_synthase|AKD43530.1	Polyketide
ref7_4_10	BGC0001472|c1|3472-4665|+|AGN11675.1|elongation_factor_Tu|AGN11675.1	RiPP
ref75_4_213	BGC0000270|c1|38511-39428|-|AAL15617.1|acetyl-coenzyme_A_synthetase|AAL15617.1	Polyketide
ref8_44_17	BGC0000279|c1|1-1419|-|ADE22275.1|putative_adenosylhomocysteinase|ADE22275.1	Polyketide
ref8_44_17	BGC0000238|c1|20445-21854|+|ABX71103.1|Lct20|ABX71103.1	Polyketide
ref8_52_132	BGC0000783|c1|12860-13187|-|AAO20845.2|putative_electron_transferring_flavoprotein_alpha_subunit|AAO20845.2	Saccharide
ref8_65_29	BGC0001796|c1|1278-2336|-|BrL25_22150|arsenical-resistance_protein|ATO51556.1	NRP
ref8_68_32	BGC0001472|c1|3472-4665|+|AGN11675.1|elongation_factor_Tu|AGN11675.1	RiPP
ref8_44_17	BGC0001941|c1|7488-8918|-|AXM42947.1|S-adenosylhomocysteinase|AXM42947.1	NRP, Polyketide
ref129_7_120	BGC0001302|c1|19456-20649|+|lomo6|S-adenosylmethionine_synthetase|AKC91620.1	Other
ref7_16_58	BGC0001302|c1|19456-20649|+|lomo6|S-adenosylmethionine_synthetase|AKC91620.1	Other
ref38_2_32	BGC0000772|c1|5338-6426|+|AAC98612.1|GDP-mannose_dehydratase|AAC98612.1	Saccharide
ref75_6_321	BGC0000772|c1|5338-6426|+|AAC98612.1|GDP-mannose_dehydratase|AAC98612.1	Saccharide
ref129_16_86	BGC0000769|c1|14042-15064|+|AAN05764.1|GDP-D-mannose-dehydratase_MdhtA|AAN05764.1	Saccharide
ref7_11_51	BGC0000769|c1|14042-15064|+|AAN05764.1|GDP-D-mannose-dehydratase_MdhtA|AAN05764.1	Saccharide
ref8_65_29	BGC0001291|c1|1-711|+|BAT21389.1|hypothetical_protein|BAT21389.1	RiPP
ref38_37_48	BGC0000774|c1|28596-29795|-|AAK53484.1|cystathionine_gamma-synthase|AAK53484.1	Saccharide
ref75_8_604	BGC0000774|c1|28596-29795|-|AAK53484.1|cystathionine_gamma-synthase|AAK53484.1	Saccharide
ref129_16_71	BGC0000365|c1|6886-7752|-|ABB72064.1|RmlA|ABB72064.1	NRP
ref7_11_66	BGC0000365|c1|6886-7752|-|ABB72064.1|RmlA|ABB72064.1	NRP
ref8_68_28	BGC0000612|c1|7009-7434|-|BC_5078|LSU_ribosomal_protein_L11P|AAP11947.1	RiPP
ref8_68_28	BGC0000612|c1|5030-5455|-|BC_5075|LSU_ribosomal_protein_L11P|AAP11944.1	RiPP
ref8_21_86	BGC0001155|c1|22030-22401|+|AGY49597.1|S12P|AGY49597.1	RiPP
ref8_21_86	BGC0000610|c1|1491-1862|-|ACR48329.1|Nos3|ACR48329.1	RiPP
ref8_21_86	BGC0000615|c1|30799-31170|+|ADO67783.1|tpa8|ADO67783.1	RiPP
ref129_12_9	BGC0000279|c1|1-1419|-|ADE22275.1|putative_adenosylhomocysteinase|ADE22275.1	Polyketide
ref129_12_9	BGC0001101|c1|130318-131727|-|AAN85548.1|adenosylhomocysteinase|AAN85548.1	NRP, Polyketide
ref7_19_9	BGC0000279|c1|1-1419|-|ADE22275.1|putative_adenosylhomocysteinase|ADE22275.1	Polyketide
ref7_19_9	BGC0001101|c1|130318-131727|-|AAN85548.1|adenosylhomocysteinase|AAN85548.1	NRP, Polyketide
ref8_25_46	BGC0000774|c1|1692-2420|-|AAK53462.1|alpha_subunit_of_putative_3-oxoacid_CoA-transferase|AAK53462.1	Saccharide
ref129_16_86	BGC0000362|c1|25020-26051|+|AAD44219.1|mdhtA|AAD44219.1	NRP
ref129_16_86	BGC0000698|c1|7011-8069|+|ABC42542.1|putative_mannose_dehydratase|ABC42542.1	Saccharide
ref7_11_51	BGC0000362|c1|25020-26051|+|AAD44219.1|mdhtA|AAD44219.1	NRP
ref7_11_51	BGC0000698|c1|7011-8069|+|ABC42542.1|putative_mannose_dehydratase|ABC42542.1	Saccharide
ref38_27_21	BGC0000774|c1|1054-1692|-|AAK53493.1|beta-subunit_of_putative_3-oxoacid_CoA-transferase|AAK53493.1	Saccharide
ref71_109_10	BGC0000774|c1|1054-1692|-|AAK53493.1|beta-subunit_of_putative_3-oxoacid_CoA-transferase|AAK53493.1	Saccharide
ref75_7_47	BGC0000774|c1|1054-1692|-|AAK53493.1|beta-subunit_of_putative_3-oxoacid_CoA-transferase|AAK53493.1	Saccharide
ref129_16_71	BGC0000768|c1|25234-26112|+|AAP57698.1|glucose-1-phosphate_thymidylyltransferase|AAP57698.1	Saccharide
ref129_16_71	BGC0000797|c1|23238-24116|+|AAC44072.1|glucose-1-phosphate_thymidylyltransferase|AAC44072.1	Saccharide
ref7_11_66	BGC0000768|c1|25234-26112|+|AAP57698.1|glucose-1-phosphate_thymidylyltransferase|AAP57698.1	Saccharide
ref7_11_66	BGC0000797|c1|23238-24116|+|AAC44072.1|glucose-1-phosphate_thymidylyltransferase|AAC44072.1	Saccharide
ref129_16_71	BGC0001894|c1|8792-9661|+|CEB41_05130|glucose-1-phosphate_thymidylyltransferase|AXH03893.1	Saccharide
ref129_16_71	BGC0001894|c1|17410-18279|+|CEB41_05180|glucose-1-phosphate_thymidylyltransferase|AXH03903.1	Saccharide
ref7_11_66	BGC0001894|c1|8792-9661|+|CEB41_05130|glucose-1-phosphate_thymidylyltransferase|AXH03893.1	Saccharide
ref7_11_66	BGC0001894|c1|17410-18279|+|CEB41_05180|glucose-1-phosphate_thymidylyltransferase|AXH03903.1	Saccharide
ref8_25_108	BGC0000993|c1|972-1544|+|ABP57740.1|transcription_elongation_factor_GreB|ABP57740.1	NRP, Polyketide
ref8_65_30	BGC0001796|c1|1-792|-|BrL25_22140|arsenite_S-adenosylmethyltransferase|ATO51555.1	NRP
ref38_37_98	BGC0000082|c1|7905-9533|-|KijA7|heat_shock_protein_GroEL|ACB46469.1	Polyketide
ref75_8_554	BGC0000082|c1|7905-9533|-|KijA7|heat_shock_protein_GroEL|ACB46469.1	Polyketide
ref129_37_121	BGC0001090|c1|42485-43186|-|RBAM_018220|ScoA|ABS74185.1	NRP, Polyketide
ref129_37_121	BGC0001098|c1|1192-1893|+|BAB69694.1||BAB69694.1	NRP, Polyketide
ref7_5_112	BGC0001090|c1|42485-43186|-|RBAM_018220|ScoA|ABS74185.1	NRP, Polyketide
ref7_5_112	BGC0001098|c1|1192-1893|+|BAB69694.1||BAB69694.1	NRP, Polyketide
ref8_25_46	BGC0001090|c1|42485-43186|-|RBAM_018220|ScoA|ABS74185.1	NRP, Polyketide
ref8_25_46	BGC0001098|c1|1192-1893|+|BAB69694.1||BAB69694.1	NRP, Polyketide
ref129_16_71	BGC0000759|c1|22757-23635|+|ABW74895.1|glucose-1-phosphate_thymidylyltransferase|ABW74895.1	Saccharide
ref7_11_66	BGC0000759|c1|22757-23635|+|ABW74895.1|glucose-1-phosphate_thymidylyltransferase|ABW74895.1	Saccharide
ref129_36_53	BGC0000612|c1|7009-7434|-|BC_5078|LSU_ribosomal_protein_L11P|AAP11947.1	RiPP
ref129_36_53	BGC0000612|c1|5030-5455|-|BC_5075|LSU_ribosomal_protein_L11P|AAP11944.1	RiPP
ref7_4_6	BGC0000612|c1|7009-7434|-|BC_5078|LSU_ribosomal_protein_L11P|AAP11947.1	RiPP
ref7_4_6	BGC0000612|c1|5030-5455|-|BC_5075|LSU_ribosomal_protein_L11P|AAP11944.1	RiPP
ref129_7_120	BGC0001812|c1|72301-73485|-|ARW71501.1|methionine_adenosyltransferase|ARW71501.1	Polyketide
ref7_16_58	BGC0001812|c1|72301-73485|-|ARW71501.1|methionine_adenosyltransferase|ARW71501.1	Polyketide
ref129_4_5	BGC0001350|c1|96570-99038|+|AMH40425.1|phosphoenolpyruvate_synthase|AMH40425.1	Polyketide
ref129_10_119	BGC0001155|c1|22030-22401|+|AGY49597.1|S12P|AGY49597.1	RiPP
ref129_10_119	BGC0000610|c1|1491-1862|-|ACR48329.1|Nos3|ACR48329.1	RiPP
ref129_10_119	BGC0000615|c1|30799-31170|+|ADO67783.1|tpa8|ADO67783.1	RiPP
ref7_34_119	BGC0001155|c1|22030-22401|+|AGY49597.1|S12P|AGY49597.1	RiPP
ref7_34_119	BGC0000610|c1|1491-1862|-|ACR48329.1|Nos3|ACR48329.1	RiPP
ref7_34_119	BGC0000615|c1|30799-31170|+|ADO67783.1|tpa8|ADO67783.1	RiPP
ref85_41_28	BGC0000774|c1|1692-2420|-|AAK53462.1|alpha_subunit_of_putative_3-oxoacid_CoA-transferase|AAK53462.1	Saccharide
ref129_6_104	BGC0000783|c1|12860-13187|-|AAO20845.2|putative_electron_transferring_flavoprotein_alpha_subunit|AAO20845.2	Saccharide
ref7_21_125	BGC0000783|c1|12860-13187|-|AAO20845.2|putative_electron_transferring_flavoprotein_alpha_subunit|AAO20845.2	Saccharide
ref38_37_48	BGC0000783|c1|1-642|+|AAK21284.1|putative_cystathionine_gamma-lyase|AAK21284.1	Saccharide
ref75_8_604	BGC0000783|c1|1-642|+|AAK21284.1|putative_cystathionine_gamma-lyase|AAK21284.1	Saccharide
ref85_41_28	BGC0001090|c1|42485-43186|-|RBAM_018220|ScoA|ABS74185.1	NRP, Polyketide
ref85_41_28	BGC0001098|c1|1192-1893|+|BAB69694.1||BAB69694.1	NRP, Polyketide
ref129_37_122	BGC0000360|c1|40708-41652|+|CBL93725.1|3-oxoacid_CoA-transferase|CBL93725.1	NRP
ref7_5_111	BGC0000360|c1|40708-41652|+|CBL93725.1|3-oxoacid_CoA-transferase|CBL93725.1	NRP
ref8_25_47	BGC0000360|c1|40708-41652|+|CBL93725.1|3-oxoacid_CoA-transferase|CBL93725.1	NRP
ref129_16_71	BGC0000782|c1|4009-4902|+|AAD05455.1|putative_glucose-1-phosphate_thymidyltransferase|AAD05455.1	Saccharide
ref129_16_71	BGC0000785|c1|2451-3344|+|AAK27392.1|putative_glucose-1-phosphate_thymidyltransferase|AAK27392.1	Saccharide
ref7_11_66	BGC0000782|c1|4009-4902|+|AAD05455.1|putative_glucose-1-phosphate_thymidyltransferase|AAD05455.1	Saccharide
ref7_11_66	BGC0000785|c1|2451-3344|+|AAK27392.1|putative_glucose-1-phosphate_thymidyltransferase|AAK27392.1	Saccharide
ref129_16_71	BGC0000773|c1|3347-4228|+|AAC63614.1|RmlA|AAC63614.1	Saccharide
ref7_11_66	BGC0000773|c1|3347-4228|+|AAC63614.1|RmlA|AAC63614.1	Saccharide
ref85_41_27	BGC0001098|c1|1911-2573|+|BAB69695.1||BAB69695.1	NRP, Polyketide
ref85_41_27	BGC0001090|c1|41805-42467|-|RBAM_018210|ScoB|ABS74184.1	NRP, Polyketide
ref129_16_71	BGC0001762|c1|10982-11851|-|AOZ61197.1|Glucose-1-phosphate_thymidylyltransferase|AOZ61197.1	Alkaloid
ref7_11_66	BGC0001762|c1|10982-11851|-|AOZ61197.1|Glucose-1-phosphate_thymidylyltransferase|AOZ61197.1	Alkaloid
ref38_14_13	BGC0000796|c1|18471-19214|+|ADG29294.1|putative_glucose-1-phosphate_thymidyltransferase|ADG29294.1	Saccharide
ref71_14_7	BGC0000796|c1|18471-19214|+|ADG29294.1|putative_glucose-1-phosphate_thymidyltransferase|ADG29294.1	Saccharide
ref75_6_215	BGC0000796|c1|18471-19214|+|ADG29294.1|putative_glucose-1-phosphate_thymidyltransferase|ADG29294.1	Saccharide
ref38_14_12	BGC0000794|c1|14874-15902|+|AAR99612.1|dTDP-glucose_4,6-dehydratase|AAR99612.1	Saccharide
ref71_14_6	BGC0000794|c1|14874-15902|+|AAR99612.1|dTDP-glucose_4,6-dehydratase|AAR99612.1	Saccharide
ref75_6_214	BGC0000794|c1|14874-15902|+|AAR99612.1|dTDP-glucose_4,6-dehydratase|AAR99612.1	Saccharide
ref75_8_425	BGC0001812|c1|72301-73485|-|ARW71501.1|methionine_adenosyltransferase|ARW71501.1	Polyketide
ref85_41_27	BGC0000774|c1|1054-1692|-|AAK53493.1|beta-subunit_of_putative_3-oxoacid_CoA-transferase|AAK53493.1	Saccharide
ref129_15_19	BGC0000887|c1|25516-27354|+|ABI75139.1|NodU/CmcH-related_carbamoyltransferase|ABI75139.1	Alkaloid
ref129_15_19	BGC0000928|c1|13476-15314|+|ABI75099.1|NodU/CmcH-related_carbamoyltransferase|ABI75099.1	Other
ref129_15_19	BGC0000188|c1|13476-15314|+|ABI75099.1|NodU/CmcH-related_carbamoyltransferase|ABI75099.1	Alkaloid
ref129_15_19	BGC0000047|c1|580-2118|-|ABB52538.1|putative_transferase_protein|ABB52538.1	Polyketide
ref129_15_19	BGC0001396|c1|74277-76103|+|ANC94988.1|AlmDIV|ANC94988.1	Polyketide
ref7_9_199	BGC0000887|c1|25516-27354|+|ABI75139.1|NodU/CmcH-related_carbamoyltransferase|ABI75139.1	Alkaloid
ref7_9_199	BGC0000928|c1|13476-15314|+|ABI75099.1|NodU/CmcH-related_carbamoyltransferase|ABI75099.1	Other
ref7_9_199	BGC0000188|c1|13476-15314|+|ABI75099.1|NodU/CmcH-related_carbamoyltransferase|ABI75099.1	Alkaloid
ref7_9_199	BGC0000047|c1|580-2118|-|ABB52538.1|putative_transferase_protein|ABB52538.1	Polyketide
ref7_9_199	BGC0001396|c1|74277-76103|+|ANC94988.1|AlmDIV|ANC94988.1	Polyketide
ref38_27_20	BGC0001090|c1|42485-43186|-|RBAM_018220|ScoA|ABS74185.1	NRP, Polyketide
ref38_27_20	BGC0001098|c1|1192-1893|+|BAB69694.1||BAB69694.1	NRP, Polyketide
ref71_109_11	BGC0001090|c1|42485-43186|-|RBAM_018220|ScoA|ABS74185.1	NRP, Polyketide
ref71_109_11	BGC0001098|c1|1192-1893|+|BAB69694.1||BAB69694.1	NRP, Polyketide
ref75_7_46	BGC0001090|c1|42485-43186|-|RBAM_018220|ScoA|ABS74185.1	NRP, Polyketide
ref75_7_46	BGC0001098|c1|1192-1893|+|BAB69694.1||BAB69694.1	NRP, Polyketide
ref85_141_1	BGC0000698|c1|7011-8069|+|ABC42542.1|putative_mannose_dehydratase|ABC42542.1	Saccharide
ref8_52_160	BGC0000997|c1|237-1925|+|CAL80814.1|urocanase|CAL80814.1	NRP, Polyketide
ref129_6_143	BGC0000997|c1|237-1925|+|CAL80814.1|urocanase|CAL80814.1	NRP, Polyketide
ref7_21_86	BGC0000997|c1|237-1925|+|CAL80814.1|urocanase|CAL80814.1	NRP, Polyketide
ref8_65_32	BGC0001423|c1|33613-35124|-|APZ78758.1|ATP-dependent_RNA_helicase_RhlE|APZ78758.1	NRP, Polyketide
ref8_65_32	BGC0001423|c1|33613-35124|-|orf5|ATP-dependent_RNA_helicase_RhlE|orf5	NRP, Polyketide
ref8_65_32	BGC0001424|c1|34035-35555|-|AQM37586.1|ATP-dependent_RNA_helicase_RhlE|AQM37586.1	NRP, Polyketide
ref8_65_32	BGC0001424|c1|34035-35555|-|orf6|ATP-dependent_RNA_helicase_RhlE|orf6	NRP, Polyketide
ref8_65_32	BGC0001428|c1|37172-38659|-|APZ78811.1|ATP-dependent_RNA_helicase_RhlE|APZ78811.1	NRP, Polyketide
ref8_65_32	BGC0001428|c1|37172-38659|-|orf6|ATP-dependent_RNA_helicase_RhlE|orf6	NRP, Polyketide
ref129_16_71	BGC0000794|c1|13427-14326|+|AAR99610.1|glucose-1-phosphate_thymidyltransferase|AAR99610.1	Saccharide
ref129_16_71	BGC0000727|c1|23652-24566|+|ACK77763.1|putative_NDP-glucose_phosphate_nucleotidyltransferase|ACK77763.1	Saccharide
ref7_11_66	BGC0000794|c1|13427-14326|+|AAR99610.1|glucose-1-phosphate_thymidyltransferase|AAR99610.1	Saccharide
ref7_11_66	BGC0000727|c1|23652-24566|+|ACK77763.1|putative_NDP-glucose_phosphate_nucleotidyltransferase|ACK77763.1	Saccharide
ref38_37_98	BGC0001687|c1|28174-29829|+|AEQ20433.1|chaperonin_GroEL_protein|AEQ20433.1	Other
ref75_8_554	BGC0001687|c1|28174-29829|+|AEQ20433.1|chaperonin_GroEL_protein|AEQ20433.1	Other
ref8_65_32	BGC0001425|c1|36585-38090|-|APZ78771.1|ATP-dependent_RNA_helicase_RhlE|APZ78771.1	NRP, Polyketide
ref8_65_32	BGC0001425|c1|36585-38090|-|orf5|ATP-dependent_RNA_helicase_RhlE|orf5	NRP, Polyketide
ref8_65_32	BGC0001422|c1|37686-39236|-|APZ78746.1|ATP-dependent_RNA_helicase_RhlE|APZ78746.1	NRP, Polyketide
ref8_65_32	BGC0001422|c1|37686-39236|-|orf7|ATP-dependent_RNA_helicase_RhlE|orf7	NRP, Polyketide
ref8_65_32	BGC0001426|c1|36584-38089|-|APZ78784.1|ATP-dependent_RNA_helicase_RhlE|APZ78784.1	NRP, Polyketide
ref8_65_32	BGC0001426|c1|36584-38089|-|orf5|ATP-dependent_RNA_helicase_RhlE|orf5	NRP, Polyketide
ref8_65_32	BGC0001427|c1|36566-38107|-|APZ78797.1|ATP-dependent_RNA_helicase_RhlE|APZ78797.1	NRP, Polyketide
ref8_65_32	BGC0001427|c1|36566-38107|-|orf5|ATP-dependent_RNA_helicase_RhlE|orf5	NRP, Polyketide
ref71_42_9	BGC0000698|c1|7011-8069|+|ABC42542.1|putative_mannose_dehydratase|ABC42542.1	Saccharide
ref38_37_98	BGC0001053|c1|10550-12193|-|CAF05633.1|hypothetical_protein|CAF05633.1	NRP, Polyketide
ref75_8_554	BGC0001053|c1|10550-12193|-|CAF05633.1|hypothetical_protein|CAF05633.1	NRP, Polyketide
ref38_2_32	BGC0000769|c1|14042-15064|+|AAN05764.1|GDP-D-mannose-dehydratase_MdhtA|AAN05764.1	Saccharide
ref71_42_9	BGC0000769|c1|14042-15064|+|AAN05764.1|GDP-D-mannose-dehydratase_MdhtA|AAN05764.1	Saccharide
ref75_6_321	BGC0000769|c1|14042-15064|+|AAN05764.1|GDP-D-mannose-dehydratase_MdhtA|AAN05764.1	Saccharide
ref129_7_120	BGC0001061|c1|1-358|+|ACN64816.1|PokSAMS|ACN64816.1	Polyketide, Saccharide
ref7_16_58	BGC0001061|c1|1-358|+|ACN64816.1|PokSAMS|ACN64816.1	Polyketide, Saccharide
ref75_8_425	BGC0001061|c1|1-358|+|ACN64816.1|PokSAMS|ACN64816.1	Polyketide, Saccharide
ref129_37_122	BGC0000774|c1|1054-1692|-|AAK53493.1|beta-subunit_of_putative_3-oxoacid_CoA-transferase|AAK53493.1	Saccharide
ref7_5_111	BGC0000774|c1|1054-1692|-|AAK53493.1|beta-subunit_of_putative_3-oxoacid_CoA-transferase|AAK53493.1	Saccharide
ref8_25_47	BGC0000774|c1|1054-1692|-|AAK53493.1|beta-subunit_of_putative_3-oxoacid_CoA-transferase|AAK53493.1	Saccharide
ref85_141_1	BGC0000362|c1|25020-26051|+|AAD44219.1|mdhtA|AAD44219.1	NRP
ref85_141_1	BGC0000769|c1|14042-15064|+|AAN05764.1|GDP-D-mannose-dehydratase_MdhtA|AAN05764.1	Saccharide
ref129_6_62	BGC0001400|c1|31-1721|+|ATEG_09616|ATP_synthase_beta_chain,_mitochondrial_precursor|EAU29807.1	Polyketide
ref7_21_167	BGC0001400|c1|31-1721|+|ATEG_09616|ATP_synthase_beta_chain,_mitochondrial_precursor|EAU29807.1	Polyketide
ref8_52_82	BGC0001400|c1|31-1721|+|ATEG_09616|ATP_synthase_beta_chain,_mitochondrial_precursor|EAU29807.1	Polyketide
ref129_16_71	BGC0000795|c1|20360-21277|+|AAS55725.1|glucose-1-phosphate_thymidyltransferase|AAS55725.1	Saccharide
ref7_11_66	BGC0000795|c1|20360-21277|+|AAS55725.1|glucose-1-phosphate_thymidyltransferase|AAS55725.1	Saccharide
ref71_50_60	BGC0001400|c1|31-1721|+|ATEG_09616|ATP_synthase_beta_chain,_mitochondrial_precursor|EAU29807.1	Polyketide
ref75_6_22	BGC0001400|c1|31-1721|+|ATEG_09616|ATP_synthase_beta_chain,_mitochondrial_precursor|EAU29807.1	Polyketide
ref38_2_32	BGC0000698|c1|7011-8069|+|ABC42542.1|putative_mannose_dehydratase|ABC42542.1	Saccharide
ref75_6_321	BGC0000698|c1|7011-8069|+|ABC42542.1|putative_mannose_dehydratase|ABC42542.1	Saccharide
ref71_42_9	BGC0000362|c1|25020-26051|+|AAD44219.1|mdhtA|AAD44219.1	NRP
ref8_21_40	BGC0000122|c1|25029-26702|-|AHN85650.1|Phn1|AHN85650.1	Polyketide
ref38_2_32	BGC0000362|c1|25020-26051|+|AAD44219.1|mdhtA|AAD44219.1	NRP
ref75_6_321	BGC0000362|c1|25020-26051|+|AAD44219.1|mdhtA|AAD44219.1	NRP
ref129_37_172	BGC0000122|c1|25029-26702|-|AHN85650.1|Phn1|AHN85650.1	Polyketide
ref7_5_61	BGC0000122|c1|25029-26702|-|AHN85650.1|Phn1|AHN85650.1	Polyketide
ref8_21_86	BGC0001472|c1|264-683|+|AGN11663.1|S12_ribosomal_protein|AGN11663.1	RiPP
ref129_15_67	BGC0001423|c1|33613-35124|-|APZ78758.1|ATP-dependent_RNA_helicase_RhlE|APZ78758.1	NRP, Polyketide
ref129_15_67	BGC0001423|c1|33613-35124|-|orf5|ATP-dependent_RNA_helicase_RhlE|orf5	NRP, Polyketide
ref7_9_151	BGC0001423|c1|33613-35124|-|APZ78758.1|ATP-dependent_RNA_helicase_RhlE|APZ78758.1	NRP, Polyketide
ref7_9_151	BGC0001423|c1|33613-35124|-|orf5|ATP-dependent_RNA_helicase_RhlE|orf5	NRP, Polyketide
ref38_27_20	BGC0000774|c1|1692-2420|-|AAK53462.1|alpha_subunit_of_putative_3-oxoacid_CoA-transferase|AAK53462.1	Saccharide
ref71_109_11	BGC0000774|c1|1692-2420|-|AAK53462.1|alpha_subunit_of_putative_3-oxoacid_CoA-transferase|AAK53462.1	Saccharide
ref75_7_46	BGC0000774|c1|1692-2420|-|AAK53462.1|alpha_subunit_of_putative_3-oxoacid_CoA-transferase|AAK53462.1	Saccharide
ref129_10_119	BGC0001472|c1|264-683|+|AGN11663.1|S12_ribosomal_protein|AGN11663.1	RiPP
ref7_34_119	BGC0001472|c1|264-683|+|AGN11663.1|S12_ribosomal_protein|AGN11663.1	RiPP
ref129_22_16	BGC0000111|c1|32447-33079|+|BAD38883.1|putative_oxidoreductase|BAD38883.1	Polyketide
ref7_7_143	BGC0000111|c1|32447-33079|+|BAD38883.1|putative_oxidoreductase|BAD38883.1	Polyketide
ref8_65_32	BGC0001421|c1|39541-41064|-|APZ78731.1|ATP-dependent_RNA_helicase_RhlE|APZ78731.1	NRP, Polyketide
ref8_65_32	BGC0001421|c1|39541-41064|-|orf5|ATP-dependent_RNA_helicase_RhlE|orf5	NRP, Polyketide
ref7_35_15	BGC0001421|c1|39541-41064|-|APZ78731.1|ATP-dependent_RNA_helicase_RhlE|APZ78731.1	NRP, Polyketide
ref7_35_15	BGC0001421|c1|39541-41064|-|orf5|ATP-dependent_RNA_helicase_RhlE|orf5	NRP, Polyketide
ref7_35_15	BGC0001422|c1|37686-39236|-|APZ78746.1|ATP-dependent_RNA_helicase_RhlE|APZ78746.1	NRP, Polyketide
ref7_35_15	BGC0001422|c1|37686-39236|-|orf7|ATP-dependent_RNA_helicase_RhlE|orf7	NRP, Polyketide
ref7_35_15	BGC0001427|c1|36566-38107|-|APZ78797.1|ATP-dependent_RNA_helicase_RhlE|APZ78797.1	NRP, Polyketide
ref7_35_15	BGC0001427|c1|36566-38107|-|orf5|ATP-dependent_RNA_helicase_RhlE|orf5	NRP, Polyketide
ref7_35_15	BGC0001425|c1|36585-38090|-|APZ78771.1|ATP-dependent_RNA_helicase_RhlE|APZ78771.1	NRP, Polyketide
ref7_35_15	BGC0001425|c1|36585-38090|-|orf5|ATP-dependent_RNA_helicase_RhlE|orf5	NRP, Polyketide
ref7_35_15	BGC0001428|c1|37172-38659|-|APZ78811.1|ATP-dependent_RNA_helicase_RhlE|APZ78811.1	NRP, Polyketide
ref7_35_15	BGC0001428|c1|37172-38659|-|orf6|ATP-dependent_RNA_helicase_RhlE|orf6	NRP, Polyketide
ref7_35_15	BGC0001426|c1|36584-38089|-|APZ78784.1|ATP-dependent_RNA_helicase_RhlE|APZ78784.1	NRP, Polyketide
ref7_35_15	BGC0001426|c1|36584-38089|-|orf5|ATP-dependent_RNA_helicase_RhlE|orf5	NRP, Polyketide
ref7_35_15	BGC0001423|c1|33613-35124|-|APZ78758.1|ATP-dependent_RNA_helicase_RhlE|APZ78758.1	NRP, Polyketide
ref7_35_15	BGC0001423|c1|33613-35124|-|orf5|ATP-dependent_RNA_helicase_RhlE|orf5	NRP, Polyketide
ref7_35_15	BGC0001424|c1|34035-35555|-|AQM37586.1|ATP-dependent_RNA_helicase_RhlE|AQM37586.1	NRP, Polyketide
ref7_35_15	BGC0001424|c1|34035-35555|-|orf6|ATP-dependent_RNA_helicase_RhlE|orf6	NRP, Polyketide
ref85_108_34	BGC0001235|c1|44304-47114|+|ANI24103.1|pyruvate_phosphate_dikinase|ANI24103.1	NRP, Polyketide

## Sheet: Bdello-group2_BGC
Query id （ORF_of_genomes）	BLASTP_against_MIBIG	BGC_label
ref145_12_466	BGC0000014|c1|84168-90431|-|ABK32275.1|Amb7|ABK32275.1	Polyketide
ref33_55_28	BGC0000799|c1|8659-9780|+|AAC77842.1|GDP-D-mannose_dehydratase|AAC77842.1	Saccharide
ref33_55_28	BGC0000788|c1|3869-4987|+|AAV34519.1|GDP-mannose_dehydratase|AAV34519.1	Saccharide
ref33_55_28	BGC0000787|c1|3285-4406|+|AAR90885.1|GDP-mannose_4,6-dehydratase|AAR90885.1	Saccharide
ref145_12_466	BGC0000080|c1|62034-67323|-|ABK32300.1|Jer7|ABK32300.1	Polyketide
ref33_19_28	BGC0000615|c1|33887-35080|+|ADO67786.1|tpa11|ADO67786.1	RiPP
ref33_19_28	BGC0001155|c1|25094-26287|+|AGY49600.1|EF_Tu|AGY49600.1	RiPP
ref33_55_28	BGC0001411|c1|4415-5488|-|AAL61891.1|Gmd|AAL61891.1	Saccharide
ref3_15_139	BGC0000788|c1|3869-4987|+|AAV34519.1|GDP-mannose_dehydratase|AAV34519.1	Saccharide
ref3_15_139	BGC0000733|c1|13500-14618|+|BAF47067.1|GDP-D-mannose_dehydratase|BAF47067.1	Saccharide
ref3_15_139	BGC0000732|c1|13499-14617|+|BAF47050.1|GDP-D-mannose_dehydratase|BAF47050.1	Saccharide
ref46_8_262	BGC0001411|c1|4415-5488|-|AAL61891.1|Gmd|AAL61891.1	Saccharide
ref33_19_28	BGC0001472|c1|3472-4665|+|AGN11675.1|elongation_factor_Tu|AGN11675.1	RiPP
ref12_10_116	BGC0001411|c1|27544-28674|+|AAG26478.1|putative_epimerase|AAG26478.1	Saccharide
ref26_8_116	BGC0001411|c1|27544-28674|+|AAG26478.1|putative_epimerase|AAG26478.1	Saccharide
ref3_15_128	BGC0001411|c1|27544-28674|+|AAG26478.1|putative_epimerase|AAG26478.1	Saccharide
ref55_62_81	BGC0000634|c1|3745-5226|+|BAD99408.1|phytoene_desaturase|BAD99408.1	Terpene
ref113_12_63	BGC0001155|c1|25094-26287|+|AGY49600.1|EF_Tu|AGY49600.1	RiPP
ref46_8_262	BGC0000795|c1|5742-6713|+|AAS55711.1|GDP-mannose_4,6-dehydratase|AAS55711.1	Saccharide
ref39_48_37	BGC0001101|c1|130318-131727|-|AAN85548.1|adenosylhomocysteinase|AAN85548.1	NRP, Polyketide
ref42_51_3	BGC0001101|c1|130318-131727|-|AAN85548.1|adenosylhomocysteinase|AAN85548.1	NRP, Polyketide
ref44_30_37	BGC0001101|c1|130318-131727|-|AAN85548.1|adenosylhomocysteinase|AAN85548.1	NRP, Polyketide
ref62_38_37	BGC0001101|c1|130318-131727|-|AAN85548.1|adenosylhomocysteinase|AAN85548.1	NRP, Polyketide
ref83_41_3	BGC0001101|c1|130318-131727|-|AAN85548.1|adenosylhomocysteinase|AAN85548.1	NRP, Polyketide
ref88_53_3	BGC0001101|c1|130318-131727|-|AAN85548.1|adenosylhomocysteinase|AAN85548.1	NRP, Polyketide
ref94_30_3	BGC0001101|c1|130318-131727|-|AAN85548.1|adenosylhomocysteinase|AAN85548.1	NRP, Polyketide
ref3_15_139	BGC0000799|c1|8659-9780|+|AAC77842.1|GDP-D-mannose_dehydratase|AAC77842.1	Saccharide
ref3_15_139	BGC0000787|c1|3285-4406|+|AAR90885.1|GDP-mannose_4,6-dehydratase|AAR90885.1	Saccharide
ref55_62_81	BGC0000643|c1|6593-8077|-|ABC50114.1|phytoene_desaturase|ABC50114.1	Terpene
ref2_30_243	BGC0000788|c1|16447-17613|+|AAV34529.1|putative_GDP-colitose_biosynthetic_protein|AAV34529.1	Saccharide
ref3_13_87	BGC0000615|c1|33887-35080|+|ADO67786.1|tpa11|ADO67786.1	RiPP
ref3_13_87	BGC0001155|c1|25094-26287|+|AGY49600.1|EF_Tu|AGY49600.1	RiPP
ref55_38_8	BGC0000792|c1|6283-7149|+|AAC35920.1|putative_glucose-1-phosphate_thymidyl_transferase|AAC35920.1	Saccharide
ref55_38_8	BGC0000780|c1|6559-7425|+|BAG50457.1|glucose-1-phosphate-thymidylyltransferase|BAG50457.1	Saccharide
ref141_2_116	BGC0000768|c1|25234-26112|+|AAP57698.1|glucose-1-phosphate_thymidylyltransferase|AAP57698.1	Saccharide
ref141_2_116	BGC0000759|c1|22757-23635|+|ABW74895.1|glucose-1-phosphate_thymidylyltransferase|ABW74895.1	Saccharide
ref141_2_116	BGC0000797|c1|23238-24116|+|AAC44072.1|glucose-1-phosphate_thymidylyltransferase|AAC44072.1	Saccharide
ref33_19_75	BGC0001412|c1|3717-4604|+|AAD40709.1|glucose-1-phosphate_thymidyl_transferase|AAD40709.1	Saccharide
ref39_31_42	BGC0001412|c1|3717-4604|+|AAD40709.1|glucose-1-phosphate_thymidyl_transferase|AAD40709.1	Saccharide
ref42_58_14	BGC0001412|c1|3717-4604|+|AAD40709.1|glucose-1-phosphate_thymidyl_transferase|AAD40709.1	Saccharide
ref44_15_42	BGC0001412|c1|3717-4604|+|AAD40709.1|glucose-1-phosphate_thymidyl_transferase|AAD40709.1	Saccharide
ref59_74_42	BGC0001412|c1|3717-4604|+|AAD40709.1|glucose-1-phosphate_thymidyl_transferase|AAD40709.1	Saccharide
ref62_50_14	BGC0001412|c1|3717-4604|+|AAD40709.1|glucose-1-phosphate_thymidyl_transferase|AAD40709.1	Saccharide
ref83_16_14	BGC0001412|c1|3717-4604|+|AAD40709.1|glucose-1-phosphate_thymidyl_transferase|AAD40709.1	Saccharide
ref88_26_42	BGC0001412|c1|3717-4604|+|AAD40709.1|glucose-1-phosphate_thymidyl_transferase|AAD40709.1	Saccharide
ref90_53_14	BGC0001412|c1|3717-4604|+|AAD40709.1|glucose-1-phosphate_thymidyl_transferase|AAD40709.1	Saccharide
ref94_60_41	BGC0001412|c1|3717-4604|+|AAD40709.1|glucose-1-phosphate_thymidyl_transferase|AAD40709.1	Saccharide
ref46_12_41	BGC0001941|c1|7488-8918|-|AXM42947.1|S-adenosylhomocysteinase|AXM42947.1	NRP, Polyketide
ref65_23_81	BGC0000615|c1|31173-31643|+|ADO67784.1|tpa9|ADO67784.1	RiPP
ref69_14_531	BGC0000774|c1|28596-29795|-|AAK53484.1|cystathionine_gamma-synthase|AAK53484.1	Saccharide
Bdellovibrio_bacteriovorus_strain_109J_1_53	BGC0000615|c1|33887-35080|+|ADO67786.1|tpa11|ADO67786.1	RiPP
Bdellovibrio_bacteriovorus_strain_109J_1_53	BGC0001155|c1|25094-26287|+|AGY49600.1|EF_Tu|AGY49600.1	RiPP
Bdellovibrio_bacteriovorus_str_Tiberius_1_2911	BGC0000615|c1|33887-35080|+|ADO67786.1|tpa11|ADO67786.1	RiPP
Bdellovibrio_bacteriovorus_str_Tiberius_1_2911	BGC0001155|c1|25094-26287|+|AGY49600.1|EF_Tu|AGY49600.1	RiPP
Bdellovibrio_bacteriovorus_W_1_2148	BGC0000615|c1|33887-35080|+|ADO67786.1|tpa11|ADO67786.1	RiPP
Bdellovibrio_bacteriovorus_W_1_2148	BGC0001155|c1|25094-26287|+|AGY49600.1|EF_Tu|AGY49600.1	RiPP
Bdellovibrio_exovorus_JSS_1_1935	BGC0000615|c1|33887-35080|+|ADO67786.1|tpa11|ADO67786.1	RiPP
Bdellovibrio_exovorus_JSS_1_1935	BGC0001155|c1|25094-26287|+|AGY49600.1|EF_Tu|AGY49600.1	RiPP
Bdellovibrio_sp_NC01_1_2992	BGC0000615|c1|33887-35080|+|ADO67786.1|tpa11|ADO67786.1	RiPP
Bdellovibrio_sp_NC01_1_2992	BGC0001155|c1|25094-26287|+|AGY49600.1|EF_Tu|AGY49600.1	RiPP
ref113_12_63	BGC0000615|c1|33887-35080|+|ADO67786.1|tpa11|ADO67786.1	RiPP
ref12_12_181	BGC0000615|c1|33887-35080|+|ADO67786.1|tpa11|ADO67786.1	RiPP
ref12_12_181	BGC0001155|c1|25094-26287|+|AGY49600.1|EF_Tu|AGY49600.1	RiPP
ref131_1_2717	BGC0000615|c1|33887-35080|+|ADO67786.1|tpa11|ADO67786.1	RiPP
ref131_1_2717	BGC0001155|c1|25094-26287|+|AGY49600.1|EF_Tu|AGY49600.1	RiPP
ref141_1_450	BGC0000615|c1|33887-35080|+|ADO67786.1|tpa11|ADO67786.1	RiPP
ref141_1_450	BGC0001155|c1|25094-26287|+|AGY49600.1|EF_Tu|AGY49600.1	RiPP
ref142_1_523	BGC0000615|c1|33887-35080|+|ADO67786.1|tpa11|ADO67786.1	RiPP
ref142_1_523	BGC0001155|c1|25094-26287|+|AGY49600.1|EF_Tu|AGY49600.1	RiPP
ref143_16_284	BGC0000615|c1|33887-35080|+|ADO67786.1|tpa11|ADO67786.1	RiPP
ref143_16_284	BGC0001155|c1|25094-26287|+|AGY49600.1|EF_Tu|AGY49600.1	RiPP
ref144_1_854	BGC0000615|c1|33887-35080|+|ADO67786.1|tpa11|ADO67786.1	RiPP
ref144_1_854	BGC0001155|c1|25094-26287|+|AGY49600.1|EF_Tu|AGY49600.1	RiPP
ref145_12_1512	BGC0000615|c1|33887-35080|+|ADO67786.1|tpa11|ADO67786.1	RiPP
ref145_12_1512	BGC0001155|c1|25094-26287|+|AGY49600.1|EF_Tu|AGY49600.1	RiPP
ref2_32_30	BGC0001472|c1|3472-4665|+|AGN11675.1|elongation_factor_Tu|AGN11675.1	RiPP
ref2_32_30	BGC0001155|c1|25094-26287|+|AGY49600.1|EF_Tu|AGY49600.1	RiPP
ref26_4_470	BGC0000615|c1|33887-35080|+|ADO67786.1|tpa11|ADO67786.1	RiPP
ref26_4_470	BGC0001155|c1|25094-26287|+|AGY49600.1|EF_Tu|AGY49600.1	RiPP
ref39_17_2	BGC0000615|c1|33887-35080|+|ADO67786.1|tpa11|ADO67786.1	RiPP
ref39_17_2	BGC0001155|c1|25094-26287|+|AGY49600.1|EF_Tu|AGY49600.1	RiPP
ref39_17_2	BGC0001472|c1|3472-4665|+|AGN11675.1|elongation_factor_Tu|AGN11675.1	RiPP
ref44_70_42	BGC0000615|c1|33887-35080|+|ADO67786.1|tpa11|ADO67786.1	RiPP
ref44_70_42	BGC0001155|c1|25094-26287|+|AGY49600.1|EF_Tu|AGY49600.1	RiPP
ref44_70_42	BGC0001472|c1|3472-4665|+|AGN11675.1|elongation_factor_Tu|AGN11675.1	RiPP
ref62_49_44	BGC0000615|c1|33887-35080|+|ADO67786.1|tpa11|ADO67786.1	RiPP
ref62_49_44	BGC0001155|c1|25094-26287|+|AGY49600.1|EF_Tu|AGY49600.1	RiPP
ref62_49_44	BGC0001472|c1|3472-4665|+|AGN11675.1|elongation_factor_Tu|AGN11675.1	RiPP
ref65_23_91	BGC0000615|c1|33887-35080|+|ADO67786.1|tpa11|ADO67786.1	RiPP
ref65_23_91	BGC0001155|c1|25094-26287|+|AGY49600.1|EF_Tu|AGY49600.1	RiPP
ref69_14_1220	BGC0000615|c1|33887-35080|+|ADO67786.1|tpa11|ADO67786.1	RiPP
ref69_14_1220	BGC0001155|c1|25094-26287|+|AGY49600.1|EF_Tu|AGY49600.1	RiPP
ref83_4_2	BGC0000615|c1|33887-35080|+|ADO67786.1|tpa11|ADO67786.1	RiPP
ref83_4_2	BGC0001155|c1|25094-26287|+|AGY49600.1|EF_Tu|AGY49600.1	RiPP
ref83_4_2	BGC0001472|c1|3472-4665|+|AGN11675.1|elongation_factor_Tu|AGN11675.1	RiPP
ref94_37_2	BGC0000615|c1|33887-35080|+|ADO67786.1|tpa11|ADO67786.1	RiPP
ref94_37_2	BGC0001155|c1|25094-26287|+|AGY49600.1|EF_Tu|AGY49600.1	RiPP
ref94_37_2	BGC0001472|c1|3472-4665|+|AGN11675.1|elongation_factor_Tu|AGN11675.1	RiPP
ref55_62_81	BGC0000640|c1|5590-7068|+|AAZ73136.1|phytoene_desaturase|AAZ73136.1	Terpene
ref65_23_32	BGC0001412|c1|3717-4604|+|AAD40709.1|glucose-1-phosphate_thymidyl_transferase|AAD40709.1	Saccharide
ref65_23_32	BGC0000768|c1|25234-26112|+|AAP57698.1|glucose-1-phosphate_thymidylyltransferase|AAP57698.1	Saccharide
ref65_23_32	BGC0000766|c1|29101-29985|+|ATCC11506LJ0031|sugar_biosynthesis_protein|ABM21420.1	Saccharide
ref65_23_32	BGC0000797|c1|23238-24116|+|AAC44072.1|glucose-1-phosphate_thymidylyltransferase|AAC44072.1	Saccharide
ref141_2_116	BGC0001412|c1|3717-4604|+|AAD40709.1|glucose-1-phosphate_thymidyl_transferase|AAD40709.1	Saccharide
ref145_12_535	BGC0000766|c1|29101-29985|+|ATCC11506LJ0031|sugar_biosynthesis_protein|ABM21420.1	Saccharide
ref46_8_262	BGC0000772|c1|5338-6426|+|AAC98612.1|GDP-mannose_dehydratase|AAC98612.1	Saccharide
ref3_15_139	BGC0000780|c1|41313-42419|+|BAG50490.1|putative_GDP-mannose-4,6-dehydratase|BAG50490.1	Saccharide
ref3_13_87	BGC0001472|c1|3472-4665|+|AGN11675.1|elongation_factor_Tu|AGN11675.1	RiPP
ref55_62_81	BGC0000641|c1|4572-6053|+|AAZ73142.1|phytoene_desaturase|AAZ73142.1	Terpene
ref55_62_81	BGC0000639|c1|3685-5166|+|AAZ73130.1|phytoene_desaturase|AAZ73130.1	Terpene
Bdellovibrio_sp_NC01_1_3706	BGC0001521|c1|13017-14474|-|Haur_0032|Catalase|ABX02684.1	NRP
ref2_39_38	BGC0001945|c1|7196-8479|+|AXM43049.1|enolase|AXM43049.1	NRP
Bdellovibrio_bacteriovorus_strain_109J_1_887	BGC0000781|c1|3064-4332|+|AAF23997.1|WbpO|AAF23997.1	Saccharide
Bdellovibrio_bacteriovorus_strain_109J_1_53	BGC0001472|c1|3472-4665|+|AGN11675.1|elongation_factor_Tu|AGN11675.1	RiPP
Bdellovibrio_bacteriovorus_str_Tiberius_1_2911	BGC0001472|c1|3472-4665|+|AGN11675.1|elongation_factor_Tu|AGN11675.1	RiPP
Bdellovibrio_bacteriovorus_W_1_2148	BGC0001472|c1|3472-4665|+|AGN11675.1|elongation_factor_Tu|AGN11675.1	RiPP
Bdellovibrio_exovorus_JSS_1_1935	BGC0001472|c1|3472-4665|+|AGN11675.1|elongation_factor_Tu|AGN11675.1	RiPP
Bdellovibrio_sp_NC01_1_2992	BGC0001472|c1|3472-4665|+|AGN11675.1|elongation_factor_Tu|AGN11675.1	RiPP
ref113_12_63	BGC0001472|c1|3472-4665|+|AGN11675.1|elongation_factor_Tu|AGN11675.1	RiPP
ref12_12_181	BGC0001472|c1|3472-4665|+|AGN11675.1|elongation_factor_Tu|AGN11675.1	RiPP
ref131_1_2717	BGC0001472|c1|3472-4665|+|AGN11675.1|elongation_factor_Tu|AGN11675.1	RiPP
ref141_1_450	BGC0001472|c1|3472-4665|+|AGN11675.1|elongation_factor_Tu|AGN11675.1	RiPP
ref142_1_523	BGC0001472|c1|3472-4665|+|AGN11675.1|elongation_factor_Tu|AGN11675.1	RiPP
ref143_16_284	BGC0001472|c1|3472-4665|+|AGN11675.1|elongation_factor_Tu|AGN11675.1	RiPP
ref144_1_854	BGC0001472|c1|3472-4665|+|AGN11675.1|elongation_factor_Tu|AGN11675.1	RiPP
ref145_12_1512	BGC0001472|c1|3472-4665|+|AGN11675.1|elongation_factor_Tu|AGN11675.1	RiPP
ref2_32_30	BGC0000615|c1|33887-35080|+|ADO67786.1|tpa11|ADO67786.1	RiPP
ref26_4_470	BGC0001472|c1|3472-4665|+|AGN11675.1|elongation_factor_Tu|AGN11675.1	RiPP
ref65_23_91	BGC0001472|c1|3472-4665|+|AGN11675.1|elongation_factor_Tu|AGN11675.1	RiPP
ref69_14_1220	BGC0001472|c1|3472-4665|+|AGN11675.1|elongation_factor_Tu|AGN11675.1	RiPP
Bdellovibrio_bacteriovorus_W_1_1122	BGC0000189|c1|2021-3130|+|XBJ1_3896|alcohol_dehydrogenase_class_III|CBJ83014.1	Polyketide
Bdellovibrio_bacteriovorus_W_1_1122	BGC0000464|c1|102032-103141|+|XDD1_2291|S-(hydroxymethyl)glutathione_dehydrogenase|CDG17990.1	NRP
ref3_4_14	BGC0000189|c1|2021-3130|+|XBJ1_3896|alcohol_dehydrogenase_class_III|CBJ83014.1	Polyketide
ref3_4_14	BGC0000464|c1|102032-103141|+|XDD1_2291|S-(hydroxymethyl)glutathione_dehydrogenase|CDG17990.1	NRP
ref39_28_47	BGC0000189|c1|2021-3130|+|XBJ1_3896|alcohol_dehydrogenase_class_III|CBJ83014.1	Polyketide
ref39_28_47	BGC0000464|c1|102032-103141|+|XDD1_2291|S-(hydroxymethyl)glutathione_dehydrogenase|CDG17990.1	NRP
ref42_55_46	BGC0000189|c1|2021-3130|+|XBJ1_3896|alcohol_dehydrogenase_class_III|CBJ83014.1	Polyketide
ref42_55_46	BGC0000464|c1|102032-103141|+|XDD1_2291|S-(hydroxymethyl)glutathione_dehydrogenase|CDG17990.1	NRP
ref44_43_99	BGC0000189|c1|2021-3130|+|XBJ1_3896|alcohol_dehydrogenase_class_III|CBJ83014.1	Polyketide
ref44_43_99	BGC0000464|c1|102032-103141|+|XDD1_2291|S-(hydroxymethyl)glutathione_dehydrogenase|CDG17990.1	NRP
ref46_10_99	BGC0000189|c1|2021-3130|+|XBJ1_3896|alcohol_dehydrogenase_class_III|CBJ83014.1	Polyketide
ref46_10_99	BGC0000464|c1|102032-103141|+|XDD1_2291|S-(hydroxymethyl)glutathione_dehydrogenase|CDG17990.1	NRP
ref59_67_46	BGC0000189|c1|2021-3130|+|XBJ1_3896|alcohol_dehydrogenase_class_III|CBJ83014.1	Polyketide
ref59_67_46	BGC0000464|c1|102032-103141|+|XDD1_2291|S-(hydroxymethyl)glutathione_dehydrogenase|CDG17990.1	NRP
ref62_55_100	BGC0000189|c1|2021-3130|+|XBJ1_3896|alcohol_dehydrogenase_class_III|CBJ83014.1	Polyketide
ref62_55_100	BGC0000464|c1|102032-103141|+|XDD1_2291|S-(hydroxymethyl)glutathione_dehydrogenase|CDG17990.1	NRP
ref83_38_46	BGC0000189|c1|2021-3130|+|XBJ1_3896|alcohol_dehydrogenase_class_III|CBJ83014.1	Polyketide
ref83_38_46	BGC0000464|c1|102032-103141|+|XDD1_2291|S-(hydroxymethyl)glutathione_dehydrogenase|CDG17990.1	NRP
ref88_18_99	BGC0000189|c1|2021-3130|+|XBJ1_3896|alcohol_dehydrogenase_class_III|CBJ83014.1	Polyketide
ref88_18_99	BGC0000464|c1|102032-103141|+|XDD1_2291|S-(hydroxymethyl)glutathione_dehydrogenase|CDG17990.1	NRP
ref90_41_99	BGC0000189|c1|2021-3130|+|XBJ1_3896|alcohol_dehydrogenase_class_III|CBJ83014.1	Polyketide
ref90_41_99	BGC0000464|c1|102032-103141|+|XDD1_2291|S-(hydroxymethyl)glutathione_dehydrogenase|CDG17990.1	NRP
ref94_46_99	BGC0000189|c1|2021-3130|+|XBJ1_3896|alcohol_dehydrogenase_class_III|CBJ83014.1	Polyketide
ref94_46_99	BGC0000464|c1|102032-103141|+|XDD1_2291|S-(hydroxymethyl)glutathione_dehydrogenase|CDG17990.1	NRP
ref145_12_534	BGC0000785|c1|1378-2439|+|AAK27391.1|putative_dTDP-D-glucose_4,_6-dehydratase|AAK27391.1	Saccharide
ref145_12_534	BGC0000782|c1|2936-3997|+|AAD05454.1|putative_dTDP-D-glucose_4,6-dehydratase|AAD05454.1	Saccharide
ref69_9_124	BGC0000785|c1|1378-2439|+|AAK27391.1|putative_dTDP-D-glucose_4,_6-dehydratase|AAK27391.1	Saccharide
ref69_9_124	BGC0000782|c1|2936-3997|+|AAD05454.1|putative_dTDP-D-glucose_4,6-dehydratase|AAD05454.1	Saccharide
ref12_10_144	BGC0000773|c1|1298-2383|+|AAC63612.1|RmlB|AAC63612.1	Saccharide
ref26_8_144	BGC0000773|c1|1298-2383|+|AAC63612.1|RmlB|AAC63612.1	Saccharide
ref131_1_1516	BGC0001651|c1|9734-10711|-|BFO_1074|NAD_dependent_epimerase/dehydratase_family_protein|AEW22543.1	Other
ref142_6_15	BGC0001651|c1|9734-10711|-|BFO_1074|NAD_dependent_epimerase/dehydratase_family_protein|AEW22543.1	Other
ref56_14_8	BGC0000795|c1|5742-6713|+|AAS55711.1|GDP-mannose_4,6-dehydratase|AAS55711.1	Saccharide
ref46_8_312	BGC0000615|c1|33887-35080|+|ADO67786.1|tpa11|ADO67786.1	RiPP
ref46_8_312	BGC0001155|c1|25094-26287|+|AGY49600.1|EF_Tu|AGY49600.1	RiPP
ref46_8_312	BGC0001472|c1|3472-4665|+|AGN11675.1|elongation_factor_Tu|AGN11675.1	RiPP
ref42_5_2	BGC0000615|c1|33887-35080|+|ADO67786.1|tpa11|ADO67786.1	RiPP
ref42_5_2	BGC0001155|c1|25094-26287|+|AGY49600.1|EF_Tu|AGY49600.1	RiPP
ref42_5_2	BGC0001472|c1|3472-4665|+|AGN11675.1|elongation_factor_Tu|AGN11675.1	RiPP
ref59_69_43	BGC0000615|c1|33887-35080|+|ADO67786.1|tpa11|ADO67786.1	RiPP
ref59_69_43	BGC0001155|c1|25094-26287|+|AGY49600.1|EF_Tu|AGY49600.1	RiPP
ref59_69_43	BGC0001472|c1|3472-4665|+|AGN11675.1|elongation_factor_Tu|AGN11675.1	RiPP
ref90_28_43	BGC0000615|c1|33887-35080|+|ADO67786.1|tpa11|ADO67786.1	RiPP
ref90_28_43	BGC0001155|c1|25094-26287|+|AGY49600.1|EF_Tu|AGY49600.1	RiPP
ref90_28_43	BGC0001472|c1|3472-4665|+|AGN11675.1|elongation_factor_Tu|AGN11675.1	RiPP
ref12_10_143	BGC0000794|c1|13427-14326|+|AAR99610.1|glucose-1-phosphate_thymidyltransferase|AAR99610.1	Saccharide
ref26_8_143	BGC0000794|c1|13427-14326|+|AAR99610.1|glucose-1-phosphate_thymidyltransferase|AAR99610.1	Saccharide
ref145_12_535	BGC0001412|c1|3717-4604|+|AAD40709.1|glucose-1-phosphate_thymidyl_transferase|AAD40709.1	Saccharide
ref3_15_146	BGC0001412|c1|3717-4604|+|AAD40709.1|glucose-1-phosphate_thymidyl_transferase|AAD40709.1	Saccharide
ref39_31_42	BGC0000801|c1|26816-27697|+|CAB01949.1|ExpA7|CAB01949.1	Saccharide
ref42_58_14	BGC0000801|c1|26816-27697|+|CAB01949.1|ExpA7|CAB01949.1	Saccharide
ref44_15_42	BGC0000801|c1|26816-27697|+|CAB01949.1|ExpA7|CAB01949.1	Saccharide
ref59_74_42	BGC0000801|c1|26816-27697|+|CAB01949.1|ExpA7|CAB01949.1	Saccharide
ref62_50_14	BGC0000801|c1|26816-27697|+|CAB01949.1|ExpA7|CAB01949.1	Saccharide
ref83_16_14	BGC0000801|c1|26816-27697|+|CAB01949.1|ExpA7|CAB01949.1	Saccharide
ref88_26_42	BGC0000801|c1|26816-27697|+|CAB01949.1|ExpA7|CAB01949.1	Saccharide
ref90_53_14	BGC0000801|c1|26816-27697|+|CAB01949.1|ExpA7|CAB01949.1	Saccharide
ref94_60_41	BGC0000801|c1|26816-27697|+|CAB01949.1|ExpA7|CAB01949.1	Saccharide
ref12_10_143	BGC0000792|c1|6283-7149|+|AAC35920.1|putative_glucose-1-phosphate_thymidyl_transferase|AAC35920.1	Saccharide
ref12_10_143	BGC0000780|c1|6559-7425|+|BAG50457.1|glucose-1-phosphate-thymidylyltransferase|BAG50457.1	Saccharide
ref141_2_116	BGC0000792|c1|6283-7149|+|AAC35920.1|putative_glucose-1-phosphate_thymidyl_transferase|AAC35920.1	Saccharide
ref141_2_116	BGC0000780|c1|6559-7425|+|BAG50457.1|glucose-1-phosphate-thymidylyltransferase|BAG50457.1	Saccharide
ref145_12_535	BGC0000792|c1|6283-7149|+|AAC35920.1|putative_glucose-1-phosphate_thymidyl_transferase|AAC35920.1	Saccharide
ref145_12_535	BGC0000780|c1|6559-7425|+|BAG50457.1|glucose-1-phosphate-thymidylyltransferase|BAG50457.1	Saccharide
ref26_8_143	BGC0000792|c1|6283-7149|+|AAC35920.1|putative_glucose-1-phosphate_thymidyl_transferase|AAC35920.1	Saccharide
ref26_8_143	BGC0000780|c1|6559-7425|+|BAG50457.1|glucose-1-phosphate-thymidylyltransferase|BAG50457.1	Saccharide
ref3_15_146	BGC0000792|c1|6283-7149|+|AAC35920.1|putative_glucose-1-phosphate_thymidyl_transferase|AAC35920.1	Saccharide
ref3_15_146	BGC0000780|c1|6559-7425|+|BAG50457.1|glucose-1-phosphate-thymidylyltransferase|BAG50457.1	Saccharide
ref39_31_42	BGC0000792|c1|6283-7149|+|AAC35920.1|putative_glucose-1-phosphate_thymidyl_transferase|AAC35920.1	Saccharide
ref39_31_42	BGC0000780|c1|6559-7425|+|BAG50457.1|glucose-1-phosphate-thymidylyltransferase|BAG50457.1	Saccharide
ref42_58_14	BGC0000792|c1|6283-7149|+|AAC35920.1|putative_glucose-1-phosphate_thymidyl_transferase|AAC35920.1	Saccharide
ref42_58_14	BGC0000780|c1|6559-7425|+|BAG50457.1|glucose-1-phosphate-thymidylyltransferase|BAG50457.1	Saccharide
ref44_15_42	BGC0000792|c1|6283-7149|+|AAC35920.1|putative_glucose-1-phosphate_thymidyl_transferase|AAC35920.1	Saccharide
ref44_15_42	BGC0000780|c1|6559-7425|+|BAG50457.1|glucose-1-phosphate-thymidylyltransferase|BAG50457.1	Saccharide
ref54_148_12	BGC0000780|c1|6559-7425|+|BAG50457.1|glucose-1-phosphate-thymidylyltransferase|BAG50457.1	Saccharide
ref59_74_42	BGC0000792|c1|6283-7149|+|AAC35920.1|putative_glucose-1-phosphate_thymidyl_transferase|AAC35920.1	Saccharide
ref59_74_42	BGC0000780|c1|6559-7425|+|BAG50457.1|glucose-1-phosphate-thymidylyltransferase|BAG50457.1	Saccharide
ref62_50_14	BGC0000792|c1|6283-7149|+|AAC35920.1|putative_glucose-1-phosphate_thymidyl_transferase|AAC35920.1	Saccharide
ref62_50_14	BGC0000780|c1|6559-7425|+|BAG50457.1|glucose-1-phosphate-thymidylyltransferase|BAG50457.1	Saccharide
ref65_23_32	BGC0000801|c1|26816-27697|+|CAB01949.1|ExpA7|CAB01949.1	Saccharide
ref69_9_99	BGC0000792|c1|6283-7149|+|AAC35920.1|putative_glucose-1-phosphate_thymidyl_transferase|AAC35920.1	Saccharide
ref69_9_99	BGC0000780|c1|6559-7425|+|BAG50457.1|glucose-1-phosphate-thymidylyltransferase|BAG50457.1	Saccharide
ref83_16_14	BGC0000792|c1|6283-7149|+|AAC35920.1|putative_glucose-1-phosphate_thymidyl_transferase|AAC35920.1	Saccharide
ref83_16_14	BGC0000780|c1|6559-7425|+|BAG50457.1|glucose-1-phosphate-thymidylyltransferase|BAG50457.1	Saccharide
ref88_26_42	BGC0000792|c1|6283-7149|+|AAC35920.1|putative_glucose-1-phosphate_thymidyl_transferase|AAC35920.1	Saccharide
ref88_26_42	BGC0000780|c1|6559-7425|+|BAG50457.1|glucose-1-phosphate-thymidylyltransferase|BAG50457.1	Saccharide
ref90_53_14	BGC0000792|c1|6283-7149|+|AAC35920.1|putative_glucose-1-phosphate_thymidyl_transferase|AAC35920.1	Saccharide
ref90_53_14	BGC0000780|c1|6559-7425|+|BAG50457.1|glucose-1-phosphate-thymidylyltransferase|BAG50457.1	Saccharide
ref94_60_41	BGC0000792|c1|6283-7149|+|AAC35920.1|putative_glucose-1-phosphate_thymidyl_transferase|AAC35920.1	Saccharide
ref94_60_41	BGC0000780|c1|6559-7425|+|BAG50457.1|glucose-1-phosphate-thymidylyltransferase|BAG50457.1	Saccharide
ref88_67_1	BGC0000837|c1|17304-18539|+|VF_0860|3-oxoacyl-(acyl_carrier_protein)_synthase|AAW85355.1	Other
ref64_6_5	BGC0000913|c1|7239-8096|+|ACD75094.1|MenB|ACD75094.1	Other
ref12_8_117	BGC0000783|c1|1-642|+|AAK21284.1|putative_cystathionine_gamma-lyase|AAK21284.1	Saccharide
ref26_13_143	BGC0000783|c1|1-642|+|AAK21284.1|putative_cystathionine_gamma-lyase|AAK21284.1	Saccharide
ref142_1_74	BGC0001114|c1|2440-3003|-|AGN11879.1|putative_alkyl_hydroperoxide_reductase_subunit_C|AGN11879.1	NRP, Polyketide
Bdellovibrio_bacteriovorus_W_1_1122	BGC0001656|c1|100674-101162|-|AKQ22658.1|s-(hydroxymethyl)glutathione_dehydrogenase|AKQ22658.1	Polyketide
ref39_28_47	BGC0001656|c1|100674-101162|-|AKQ22658.1|s-(hydroxymethyl)glutathione_dehydrogenase|AKQ22658.1	Polyketide
ref42_55_46	BGC0001656|c1|100674-101162|-|AKQ22658.1|s-(hydroxymethyl)glutathione_dehydrogenase|AKQ22658.1	Polyketide
ref44_43_99	BGC0001656|c1|100674-101162|-|AKQ22658.1|s-(hydroxymethyl)glutathione_dehydrogenase|AKQ22658.1	Polyketide
ref46_10_99	BGC0001656|c1|100674-101162|-|AKQ22658.1|s-(hydroxymethyl)glutathione_dehydrogenase|AKQ22658.1	Polyketide
ref59_67_46	BGC0001656|c1|100674-101162|-|AKQ22658.1|s-(hydroxymethyl)glutathione_dehydrogenase|AKQ22658.1	Polyketide
ref62_55_100	BGC0001656|c1|100674-101162|-|AKQ22658.1|s-(hydroxymethyl)glutathione_dehydrogenase|AKQ22658.1	Polyketide
ref83_38_46	BGC0001656|c1|100674-101162|-|AKQ22658.1|s-(hydroxymethyl)glutathione_dehydrogenase|AKQ22658.1	Polyketide
ref88_18_99	BGC0001656|c1|100674-101162|-|AKQ22658.1|s-(hydroxymethyl)glutathione_dehydrogenase|AKQ22658.1	Polyketide
ref90_41_99	BGC0001656|c1|100674-101162|-|AKQ22658.1|s-(hydroxymethyl)glutathione_dehydrogenase|AKQ22658.1	Polyketide
ref94_46_99	BGC0001656|c1|100674-101162|-|AKQ22658.1|s-(hydroxymethyl)glutathione_dehydrogenase|AKQ22658.1	Polyketide
Bdellovibrio_bacteriovorus_str_Tiberius_1_2901	BGC0000615|c1|30799-31170|+|ADO67783.1|tpa8|ADO67783.1	RiPP
Bdellovibrio_bacteriovorus_str_Tiberius_1_2901	BGC0001155|c1|22030-22401|+|AGY49597.1|S12P|AGY49597.1	RiPP
Bdellovibrio_bacteriovorus_str_Tiberius_1_2901	BGC0000610|c1|1491-1862|-|ACR48329.1|Nos3|ACR48329.1	RiPP
Bdellovibrio_bacteriovorus_W_1_2138	BGC0000615|c1|30799-31170|+|ADO67783.1|tpa8|ADO67783.1	RiPP
Bdellovibrio_bacteriovorus_W_1_2138	BGC0001155|c1|22030-22401|+|AGY49597.1|S12P|AGY49597.1	RiPP
Bdellovibrio_bacteriovorus_W_1_2138	BGC0000610|c1|1491-1862|-|ACR48329.1|Nos3|ACR48329.1	RiPP
Bdellovibrio_exovorus_JSS_1_1926	BGC0001155|c1|22030-22401|+|AGY49597.1|S12P|AGY49597.1	RiPP
Bdellovibrio_exovorus_JSS_1_1926	BGC0000615|c1|30799-31170|+|ADO67783.1|tpa8|ADO67783.1	RiPP
Bdellovibrio_exovorus_JSS_1_1926	BGC0000610|c1|1491-1862|-|ACR48329.1|Nos3|ACR48329.1	RiPP
Bdellovibrio_sp_NC01_1_2983	BGC0000615|c1|30799-31170|+|ADO67783.1|tpa8|ADO67783.1	RiPP
Bdellovibrio_sp_NC01_1_2983	BGC0001155|c1|22030-22401|+|AGY49597.1|S12P|AGY49597.1	RiPP
Bdellovibrio_sp_NC01_1_2983	BGC0000610|c1|1491-1862|-|ACR48329.1|Nos3|ACR48329.1	RiPP
ref113_12_73	BGC0001155|c1|22030-22401|+|AGY49597.1|S12P|AGY49597.1	RiPP
ref113_12_73	BGC0000610|c1|1491-1862|-|ACR48329.1|Nos3|ACR48329.1	RiPP
ref113_12_73	BGC0000615|c1|30799-31170|+|ADO67783.1|tpa8|ADO67783.1	RiPP
ref12_12_172	BGC0000615|c1|30799-31170|+|ADO67783.1|tpa8|ADO67783.1	RiPP
ref12_12_172	BGC0001155|c1|22030-22401|+|AGY49597.1|S12P|AGY49597.1	RiPP
ref12_12_172	BGC0000610|c1|1491-1862|-|ACR48329.1|Nos3|ACR48329.1	RiPP
ref141_1_421	BGC0001155|c1|22030-22401|+|AGY49597.1|S12P|AGY49597.1	RiPP
ref141_1_421	BGC0000615|c1|30799-31170|+|ADO67783.1|tpa8|ADO67783.1	RiPP
ref141_1_421	BGC0000610|c1|1491-1862|-|ACR48329.1|Nos3|ACR48329.1	RiPP
ref142_1_507	BGC0000615|c1|30799-31170|+|ADO67783.1|tpa8|ADO67783.1	RiPP
ref142_1_507	BGC0001155|c1|22030-22401|+|AGY49597.1|S12P|AGY49597.1	RiPP
ref142_1_507	BGC0000610|c1|1491-1862|-|ACR48329.1|Nos3|ACR48329.1	RiPP
ref143_16_268	BGC0000615|c1|30799-31170|+|ADO67783.1|tpa8|ADO67783.1	RiPP
ref143_16_268	BGC0001155|c1|22030-22401|+|AGY49597.1|S12P|AGY49597.1	RiPP
ref143_16_268	BGC0000610|c1|1491-1862|-|ACR48329.1|Nos3|ACR48329.1	RiPP
ref145_12_1503	BGC0000615|c1|30799-31170|+|ADO67783.1|tpa8|ADO67783.1	RiPP
ref145_12_1503	BGC0001155|c1|22030-22401|+|AGY49597.1|S12P|AGY49597.1	RiPP
ref145_12_1503	BGC0000610|c1|1491-1862|-|ACR48329.1|Nos3|ACR48329.1	RiPP
ref2_32_41	BGC0001155|c1|22030-22401|+|AGY49597.1|S12P|AGY49597.1	RiPP
ref2_32_41	BGC0000615|c1|30799-31170|+|ADO67783.1|tpa8|ADO67783.1	RiPP
ref2_32_41	BGC0000610|c1|1491-1862|-|ACR48329.1|Nos3|ACR48329.1	RiPP
ref26_4_461	BGC0000615|c1|30799-31170|+|ADO67783.1|tpa8|ADO67783.1	RiPP
ref26_4_461	BGC0001155|c1|22030-22401|+|AGY49597.1|S12P|AGY49597.1	RiPP
ref26_4_461	BGC0000610|c1|1491-1862|-|ACR48329.1|Nos3|ACR48329.1	RiPP
ref3_13_78	BGC0000615|c1|30799-31170|+|ADO67783.1|tpa8|ADO67783.1	RiPP
ref3_13_78	BGC0001155|c1|22030-22401|+|AGY49597.1|S12P|AGY49597.1	RiPP
ref3_13_78	BGC0000610|c1|1491-1862|-|ACR48329.1|Nos3|ACR48329.1	RiPP
ref33_19_37	BGC0000615|c1|30799-31170|+|ADO67783.1|tpa8|ADO67783.1	RiPP
ref33_19_37	BGC0001155|c1|22030-22401|+|AGY49597.1|S12P|AGY49597.1	RiPP
ref33_19_37	BGC0000610|c1|1491-1862|-|ACR48329.1|Nos3|ACR48329.1	RiPP
ref46_8_303	BGC0000610|c1|1491-1862|-|ACR48329.1|Nos3|ACR48329.1	RiPP
ref46_8_303	BGC0001155|c1|22030-22401|+|AGY49597.1|S12P|AGY49597.1	RiPP
ref46_8_303	BGC0000615|c1|30799-31170|+|ADO67783.1|tpa8|ADO67783.1	RiPP
ref65_23_82	BGC0001155|c1|22030-22401|+|AGY49597.1|S12P|AGY49597.1	RiPP
ref65_23_82	BGC0000615|c1|30799-31170|+|ADO67783.1|tpa8|ADO67783.1	RiPP
ref65_23_82	BGC0000610|c1|1491-1862|-|ACR48329.1|Nos3|ACR48329.1	RiPP
ref69_14_1232	BGC0000615|c1|30799-31170|+|ADO67783.1|tpa8|ADO67783.1	RiPP
ref69_14_1232	BGC0001155|c1|22030-22401|+|AGY49597.1|S12P|AGY49597.1	RiPP
ref69_14_1232	BGC0000610|c1|1491-1862|-|ACR48329.1|Nos3|ACR48329.1	RiPP
ref33_22_54	BGC0000643|c1|6593-8077|-|ABC50114.1|phytoene_desaturase|ABC50114.1	Terpene
ref2_30_256	BGC0000784|c1|2982-4295|+|AAM27540.1||AAM27540.1	Saccharide
ref36_56_14	BGC0001483|c1|8159-9475|-|ANA09449.1|PriG|ANA09449.1	Other
ref56_77_16	BGC0001483|c1|8159-9475|-|ANA09449.1|PriG|ANA09449.1	Other
ref39_1_108	BGC0000837|c1|17304-18539|+|VF_0860|3-oxoacyl-(acyl_carrier_protein)_synthase|AAW85355.1	Other
ref42_11_108	BGC0000837|c1|17304-18539|+|VF_0860|3-oxoacyl-(acyl_carrier_protein)_synthase|AAW85355.1	Other
ref44_18_99	BGC0000837|c1|17304-18539|+|VF_0860|3-oxoacyl-(acyl_carrier_protein)_synthase|AAW85355.1	Other
ref59_7_5	BGC0000837|c1|17304-18539|+|VF_0860|3-oxoacyl-(acyl_carrier_protein)_synthase|AAW85355.1	Other
ref62_52_65	BGC0000837|c1|17304-18539|+|VF_0860|3-oxoacyl-(acyl_carrier_protein)_synthase|AAW85355.1	Other
ref83_25_108	BGC0000837|c1|17304-18539|+|VF_0860|3-oxoacyl-(acyl_carrier_protein)_synthase|AAW85355.1	Other
ref90_36_99	BGC0000837|c1|17304-18539|+|VF_0860|3-oxoacyl-(acyl_carrier_protein)_synthase|AAW85355.1	Other
ref94_50_98	BGC0000837|c1|17304-18539|+|VF_0860|3-oxoacyl-(acyl_carrier_protein)_synthase|AAW85355.1	Other
ref39_7_85	BGC0000709|c1|43828-46047|+|CAF33332.1|putative_isocitrate_dehydrogenase|CAF33332.1	Saccharide
ref42_33_121	BGC0000709|c1|43828-46047|+|CAF33332.1|putative_isocitrate_dehydrogenase|CAF33332.1	Saccharide
ref59_73_121	BGC0000709|c1|43828-46047|+|CAF33332.1|putative_isocitrate_dehydrogenase|CAF33332.1	Saccharide
ref62_45_121	BGC0000709|c1|43828-46047|+|CAF33332.1|putative_isocitrate_dehydrogenase|CAF33332.1	Saccharide
ref83_35_85	BGC0000709|c1|43828-46047|+|CAF33332.1|putative_isocitrate_dehydrogenase|CAF33332.1	Saccharide
ref90_65_85	BGC0000709|c1|43828-46047|+|CAF33332.1|putative_isocitrate_dehydrogenase|CAF33332.1	Saccharide
ref94_13_121	BGC0000709|c1|43828-46047|+|CAF33332.1|putative_isocitrate_dehydrogenase|CAF33332.1	Saccharide
ref143_1_356	BGC0000464|c1|102032-103141|+|XDD1_2291|S-(hydroxymethyl)glutathione_dehydrogenase|CDG17990.1	NRP
ref145_12_2120	BGC0000464|c1|102032-103141|+|XDD1_2291|S-(hydroxymethyl)glutathione_dehydrogenase|CDG17990.1	NRP
ref69_10_71	BGC0000464|c1|102032-103141|+|XDD1_2291|S-(hydroxymethyl)glutathione_dehydrogenase|CDG17990.1	NRP
ref39_36_19	BGC0001747|c1|1-1020|+|Tanf_01185|UDP-N-acetylglucosamine_4,6-dehydratase|KKY62496.1	Other
ref42_64_59	BGC0001747|c1|1-1020|+|Tanf_01185|UDP-N-acetylglucosamine_4,6-dehydratase|KKY62496.1	Other
ref44_66_59	BGC0001747|c1|1-1020|+|Tanf_01185|UDP-N-acetylglucosamine_4,6-dehydratase|KKY62496.1	Other
ref59_13_19	BGC0001747|c1|1-1020|+|Tanf_01185|UDP-N-acetylglucosamine_4,6-dehydratase|KKY62496.1	Other
ref62_35_19	BGC0001747|c1|1-1020|+|Tanf_01185|UDP-N-acetylglucosamine_4,6-dehydratase|KKY62496.1	Other
ref83_14_75	BGC0001747|c1|1-1020|+|Tanf_01185|UDP-N-acetylglucosamine_4,6-dehydratase|KKY62496.1	Other
ref88_104_19	BGC0001747|c1|1-1020|+|Tanf_01185|UDP-N-acetylglucosamine_4,6-dehydratase|KKY62496.1	Other
ref90_34_19	BGC0001747|c1|1-1020|+|Tanf_01185|UDP-N-acetylglucosamine_4,6-dehydratase|KKY62496.1	Other
ref94_62_20	BGC0001747|c1|1-1020|+|Tanf_01185|UDP-N-acetylglucosamine_4,6-dehydratase|KKY62496.1	Other
ref12_10_143	BGC0001412|c1|3717-4604|+|AAD40709.1|glucose-1-phosphate_thymidyl_transferase|AAD40709.1	Saccharide
ref26_8_143	BGC0001412|c1|3717-4604|+|AAD40709.1|glucose-1-phosphate_thymidyl_transferase|AAD40709.1	Saccharide
ref69_9_99	BGC0001412|c1|3717-4604|+|AAD40709.1|glucose-1-phosphate_thymidyl_transferase|AAD40709.1	Saccharide
ref145_12_535	BGC0000759|c1|22757-23635|+|ABW74895.1|glucose-1-phosphate_thymidylyltransferase|ABW74895.1	Saccharide
ref3_15_146	BGC0000795|c1|20360-21277|+|AAS55725.1|glucose-1-phosphate_thymidyltransferase|AAS55725.1	Saccharide
ref33_19_75	BGC0000794|c1|13427-14326|+|AAR99610.1|glucose-1-phosphate_thymidyltransferase|AAR99610.1	Saccharide
ref39_31_42	BGC0000794|c1|13427-14326|+|AAR99610.1|glucose-1-phosphate_thymidyltransferase|AAR99610.1	Saccharide
ref39_31_42	BGC0000766|c1|29101-29985|+|ATCC11506LJ0031|sugar_biosynthesis_protein|ABM21420.1	Saccharide
ref42_58_14	BGC0000794|c1|13427-14326|+|AAR99610.1|glucose-1-phosphate_thymidyltransferase|AAR99610.1	Saccharide
ref42_58_14	BGC0000766|c1|29101-29985|+|ATCC11506LJ0031|sugar_biosynthesis_protein|ABM21420.1	Saccharide
ref44_15_42	BGC0000794|c1|13427-14326|+|AAR99610.1|glucose-1-phosphate_thymidyltransferase|AAR99610.1	Saccharide
ref44_15_42	BGC0000766|c1|29101-29985|+|ATCC11506LJ0031|sugar_biosynthesis_protein|ABM21420.1	Saccharide
ref54_148_12	BGC0000795|c1|20360-21277|+|AAS55725.1|glucose-1-phosphate_thymidyltransferase|AAS55725.1	Saccharide
ref54_148_12	BGC0000791|c1|2358-3230|+|ABX51873.1|glucose-1-phosphate_thymidylyltransferase|ABX51873.1	Saccharide
ref54_148_12	BGC0000766|c1|29101-29985|+|ATCC11506LJ0031|sugar_biosynthesis_protein|ABM21420.1	Saccharide
ref59_74_42	BGC0000794|c1|13427-14326|+|AAR99610.1|glucose-1-phosphate_thymidyltransferase|AAR99610.1	Saccharide
ref59_74_42	BGC0000766|c1|29101-29985|+|ATCC11506LJ0031|sugar_biosynthesis_protein|ABM21420.1	Saccharide
ref62_50_14	BGC0000794|c1|13427-14326|+|AAR99610.1|glucose-1-phosphate_thymidyltransferase|AAR99610.1	Saccharide
ref62_50_14	BGC0000766|c1|29101-29985|+|ATCC11506LJ0031|sugar_biosynthesis_protein|ABM21420.1	Saccharide
ref69_9_99	BGC0000791|c1|2358-3230|+|ABX51873.1|glucose-1-phosphate_thymidylyltransferase|ABX51873.1	Saccharide
ref83_16_14	BGC0000794|c1|13427-14326|+|AAR99610.1|glucose-1-phosphate_thymidyltransferase|AAR99610.1	Saccharide
ref83_16_14	BGC0000766|c1|29101-29985|+|ATCC11506LJ0031|sugar_biosynthesis_protein|ABM21420.1	Saccharide
ref88_26_42	BGC0000794|c1|13427-14326|+|AAR99610.1|glucose-1-phosphate_thymidyltransferase|AAR99610.1	Saccharide
ref88_26_42	BGC0000766|c1|29101-29985|+|ATCC11506LJ0031|sugar_biosynthesis_protein|ABM21420.1	Saccharide
ref90_53_14	BGC0000794|c1|13427-14326|+|AAR99610.1|glucose-1-phosphate_thymidyltransferase|AAR99610.1	Saccharide
ref90_53_14	BGC0000766|c1|29101-29985|+|ATCC11506LJ0031|sugar_biosynthesis_protein|ABM21420.1	Saccharide
ref94_60_41	BGC0000794|c1|13427-14326|+|AAR99610.1|glucose-1-phosphate_thymidyltransferase|AAR99610.1	Saccharide
ref94_60_41	BGC0000766|c1|29101-29985|+|ATCC11506LJ0031|sugar_biosynthesis_protein|ABM21420.1	Saccharide
ref33_19_75	BGC0000780|c1|6559-7425|+|BAG50457.1|glucose-1-phosphate-thymidylyltransferase|BAG50457.1	Saccharide
ref65_23_32	BGC0000795|c1|20360-21277|+|AAS55725.1|glucose-1-phosphate_thymidyltransferase|AAS55725.1	Saccharide
ref65_23_32	BGC0000780|c1|6559-7425|+|BAG50457.1|glucose-1-phosphate-thymidylyltransferase|BAG50457.1	Saccharide
ref65_23_32	BGC0000773|c1|3347-4228|+|AAC63614.1|RmlA|AAC63614.1	Saccharide
ref65_23_32	BGC0000790|c1|1150-2022|+|ABK27314.1|RfbA|ABK27314.1	Saccharide
ref65_23_32	BGC0000791|c1|2358-3230|+|ABX51873.1|glucose-1-phosphate_thymidylyltransferase|ABX51873.1	Saccharide
ref69_9_99	BGC0000002|c1|110671-111537|-|KALB_6571|glucose-1-phosphate_thymidylyltransferase|AHH99930.1	Polyketide
ref55_33_7	BGC0001772|c1|119044-120018|-|ATX68123.1|1,4-dihydroxy-2-naphthoyl-CoA_synthase|ATX68123.1	Polyketide
ref145_12_948	BGC0000656|c1|1324-2838|+|AAL02000.1|phytoene_dehydrogenase|AAL02000.1	Terpene
ref142_1_1143	BGC0000634|c1|3745-5226|+|BAD99408.1|phytoene_desaturase|BAD99408.1	Terpene
ref55_62_81	BGC0000642|c1|6179-7660|+|AAZ73149.1|phytoene_desaturase|AAZ73149.1	Terpene
Bdellovibrio_bacteriovorus_strain_109J_1_3549	BGC0001521|c1|13017-14474|-|Haur_0032|Catalase|ABX02684.1	NRP
ref131_1_724	BGC0001521|c1|13017-14474|-|Haur_0032|Catalase|ABX02684.1	NRP
ref144_1_2872	BGC0001521|c1|13017-14474|-|Haur_0032|Catalase|ABX02684.1	NRP
ref39_48_37	BGC0001941|c1|7488-8918|-|AXM42947.1|S-adenosylhomocysteinase|AXM42947.1	NRP, Polyketide
ref42_51_3	BGC0001941|c1|7488-8918|-|AXM42947.1|S-adenosylhomocysteinase|AXM42947.1	NRP, Polyketide
ref44_30_37	BGC0001941|c1|7488-8918|-|AXM42947.1|S-adenosylhomocysteinase|AXM42947.1	NRP, Polyketide
ref62_38_37	BGC0001941|c1|7488-8918|-|AXM42947.1|S-adenosylhomocysteinase|AXM42947.1	NRP, Polyketide
ref83_41_3	BGC0001941|c1|7488-8918|-|AXM42947.1|S-adenosylhomocysteinase|AXM42947.1	NRP, Polyketide
ref88_53_3	BGC0001941|c1|7488-8918|-|AXM42947.1|S-adenosylhomocysteinase|AXM42947.1	NRP, Polyketide
ref94_30_3	BGC0001941|c1|7488-8918|-|AXM42947.1|S-adenosylhomocysteinase|AXM42947.1	NRP, Polyketide
Bdellovibrio_sp_NC01_1_1561	BGC0000784|c1|2982-4295|+|AAM27540.1||AAM27540.1	Saccharide
ref65_23_37	BGC0000784|c1|2982-4295|+|AAM27540.1||AAM27540.1	Saccharide
ref46_8_260	BGC0000788|c1|16447-17613|+|AAV34529.1|putative_GDP-colitose_biosynthetic_protein|AAV34529.1	Saccharide
ref46_4_410	BGC0000309|c1|1-1137|+|BSU_31930|L-alanine_dehydrogenase_(NAD-dependent)|CAB15181.1	NRP
Bdellovibrio_bacteriovorus_strain_109J_1_2841	BGC0000189|c1|2021-3130|+|XBJ1_3896|alcohol_dehydrogenase_class_III|CBJ83014.1	Polyketide
Bdellovibrio_bacteriovorus_strain_109J_1_2841	BGC0000464|c1|102032-103141|+|XDD1_2291|S-(hydroxymethyl)glutathione_dehydrogenase|CDG17990.1	NRP
Bdellovibrio_bacteriovorus_str_Tiberius_1_844	BGC0000189|c1|2021-3130|+|XBJ1_3896|alcohol_dehydrogenase_class_III|CBJ83014.1	Polyketide
Bdellovibrio_bacteriovorus_str_Tiberius_1_844	BGC0000464|c1|102032-103141|+|XDD1_2291|S-(hydroxymethyl)glutathione_dehydrogenase|CDG17990.1	NRP
ref131_1_818	BGC0000189|c1|2021-3130|+|XBJ1_3896|alcohol_dehydrogenase_class_III|CBJ83014.1	Polyketide
ref131_1_818	BGC0000464|c1|102032-103141|+|XDD1_2291|S-(hydroxymethyl)glutathione_dehydrogenase|CDG17990.1	NRP
ref141_6_183	BGC0000189|c1|2021-3130|+|XBJ1_3896|alcohol_dehydrogenase_class_III|CBJ83014.1	Polyketide
ref141_6_183	BGC0000464|c1|102032-103141|+|XDD1_2291|S-(hydroxymethyl)glutathione_dehydrogenase|CDG17990.1	NRP
ref143_1_356	BGC0000189|c1|2021-3130|+|XBJ1_3896|alcohol_dehydrogenase_class_III|CBJ83014.1	Polyketide
ref144_1_2775	BGC0000189|c1|2021-3130|+|XBJ1_3896|alcohol_dehydrogenase_class_III|CBJ83014.1	Polyketide
ref144_1_2775	BGC0000464|c1|102032-103141|+|XDD1_2291|S-(hydroxymethyl)glutathione_dehydrogenase|CDG17990.1	NRP
ref145_12_2120	BGC0000189|c1|2021-3130|+|XBJ1_3896|alcohol_dehydrogenase_class_III|CBJ83014.1	Polyketide
ref69_10_71	BGC0000189|c1|2021-3130|+|XBJ1_3896|alcohol_dehydrogenase_class_III|CBJ83014.1	Polyketide
Bdellovibrio_bacteriovorus_W_1_83	BGC0001053|c1|10550-12193|-|CAF05633.1|hypothetical_protein|CAF05633.1	NRP, Polyketide
ref145_12_2382	BGC0001053|c1|10550-12193|-|CAF05633.1|hypothetical_protein|CAF05633.1	NRP, Polyketide
ref43_55_50	BGC0001747|c1|1-1020|+|Tanf_01185|UDP-N-acetylglucosamine_4,6-dehydratase|KKY62496.1	Other
ref64_86_59	BGC0001747|c1|1-1020|+|Tanf_01185|UDP-N-acetylglucosamine_4,6-dehydratase|KKY62496.1	Other
ref66_77_22	BGC0001747|c1|1-1020|+|Tanf_01185|UDP-N-acetylglucosamine_4,6-dehydratase|KKY62496.1	Other
ref78_48_73	BGC0001747|c1|1-1020|+|Tanf_01185|UDP-N-acetylglucosamine_4,6-dehydratase|KKY62496.1	Other
ref86_38_22	BGC0001747|c1|1-1020|+|Tanf_01185|UDP-N-acetylglucosamine_4,6-dehydratase|KKY62496.1	Other
ref97_13_33	BGC0001747|c1|1-1020|+|Tanf_01185|UDP-N-acetylglucosamine_4,6-dehydratase|KKY62496.1	Other
ref131_1_1531	BGC0001411|c1|26540-27556|+|AAG26477.1|putative_dehydratase|AAG26477.1	Saccharide
ref55_62_81	BGC0000656|c1|1324-2838|+|AAL02000.1|phytoene_dehydrogenase|AAL02000.1	Terpene
ref113_10_55	BGC0000643|c1|6593-8077|-|ABC50114.1|phytoene_desaturase|ABC50114.1	Terpene
ref2_1_86	BGC0000643|c1|6593-8077|-|ABC50114.1|phytoene_desaturase|ABC50114.1	Terpene
ref69_10_22	BGC0000634|c1|3745-5226|+|BAD99408.1|phytoene_desaturase|BAD99408.1	Terpene
Bdellovibrio_bacteriovorus_strain_109J_1_3070	BGC0001521|c1|13017-14474|-|Haur_0032|Catalase|ABX02684.1	NRP
ref36_84_14	BGC0000795|c1|5742-6713|+|AAS55711.1|GDP-mannose_4,6-dehydratase|AAS55711.1	Saccharide
ref59_33_37	BGC0000422|c1|44539-45993|-|ABI22140.1|putative_adenosylhomocysteinase|ABI22140.1	NRP
ref59_33_37	BGC0001101|c1|130318-131727|-|AAN85548.1|adenosylhomocysteinase|AAN85548.1	NRP, Polyketide
ref59_33_37	BGC0001177|c1|32650-34113|-|AHL46704.1|adenosylhomocysteinase|AHL46704.1	Polyketide
ref90_39_37	BGC0000422|c1|44539-45993|-|ABI22140.1|putative_adenosylhomocysteinase|ABI22140.1	NRP
ref90_39_37	BGC0001101|c1|130318-131727|-|AAN85548.1|adenosylhomocysteinase|AAN85548.1	NRP, Polyketide
ref90_39_37	BGC0001177|c1|32650-34113|-|AHL46704.1|adenosylhomocysteinase|AHL46704.1	Polyketide
ref46_2_42	BGC0000709|c1|43828-46047|+|CAF33332.1|putative_isocitrate_dehydrogenase|CAF33332.1	Saccharide
ref56_96_19	BGC0000794|c1|13427-14326|+|AAR99610.1|glucose-1-phosphate_thymidyltransferase|AAR99610.1	Saccharide
ref56_96_19	BGC0000782|c1|4009-4902|+|AAD05455.1|putative_glucose-1-phosphate_thymidyltransferase|AAD05455.1	Saccharide
ref145_12_535	BGC0000782|c1|4009-4902|+|AAD05455.1|putative_glucose-1-phosphate_thymidyltransferase|AAD05455.1	Saccharide
ref145_12_535	BGC0000785|c1|2451-3344|+|AAK27392.1|putative_glucose-1-phosphate_thymidyltransferase|AAK27392.1	Saccharide
ref145_12_535	BGC0000801|c1|26816-27697|+|CAB01949.1|ExpA7|CAB01949.1	Saccharide
ref3_15_146	BGC0000766|c1|29101-29985|+|ATCC11506LJ0031|sugar_biosynthesis_protein|ABM21420.1	Saccharide
ref3_15_146	BGC0000801|c1|26816-27697|+|CAB01949.1|ExpA7|CAB01949.1	Saccharide
ref3_15_146	BGC0000759|c1|22757-23635|+|ABW74895.1|glucose-1-phosphate_thymidylyltransferase|ABW74895.1	Saccharide
ref33_19_70	BGC0000784|c1|2982-4295|+|AAM27540.1||AAM27540.1	Saccharide
ref12_10_143	BGC0000791|c1|2358-3230|+|ABX51873.1|glucose-1-phosphate_thymidylyltransferase|ABX51873.1	Saccharide
ref141_2_116	BGC0000795|c1|20360-21277|+|AAS55725.1|glucose-1-phosphate_thymidyltransferase|AAS55725.1	Saccharide
ref141_2_116	BGC0000766|c1|29101-29985|+|ATCC11506LJ0031|sugar_biosynthesis_protein|ABM21420.1	Saccharide
ref26_8_143	BGC0000791|c1|2358-3230|+|ABX51873.1|glucose-1-phosphate_thymidylyltransferase|ABX51873.1	Saccharide
ref33_19_75	BGC0000790|c1|1150-2022|+|ABK27314.1|RfbA|ABK27314.1	Saccharide
ref39_31_42	BGC0000795|c1|20360-21277|+|AAS55725.1|glucose-1-phosphate_thymidyltransferase|AAS55725.1	Saccharide
ref42_58_14	BGC0000795|c1|20360-21277|+|AAS55725.1|glucose-1-phosphate_thymidyltransferase|AAS55725.1	Saccharide
ref44_15_42	BGC0000795|c1|20360-21277|+|AAS55725.1|glucose-1-phosphate_thymidyltransferase|AAS55725.1	Saccharide
ref54_148_12	BGC0000790|c1|1150-2022|+|ABK27314.1|RfbA|ABK27314.1	Saccharide
ref59_74_42	BGC0000795|c1|20360-21277|+|AAS55725.1|glucose-1-phosphate_thymidyltransferase|AAS55725.1	Saccharide
ref62_50_14	BGC0000795|c1|20360-21277|+|AAS55725.1|glucose-1-phosphate_thymidyltransferase|AAS55725.1	Saccharide
ref83_16_14	BGC0000795|c1|20360-21277|+|AAS55725.1|glucose-1-phosphate_thymidyltransferase|AAS55725.1	Saccharide
ref88_26_42	BGC0000795|c1|20360-21277|+|AAS55725.1|glucose-1-phosphate_thymidyltransferase|AAS55725.1	Saccharide
ref90_53_14	BGC0000795|c1|20360-21277|+|AAS55725.1|glucose-1-phosphate_thymidyltransferase|AAS55725.1	Saccharide
ref94_60_41	BGC0000795|c1|20360-21277|+|AAS55725.1|glucose-1-phosphate_thymidyltransferase|AAS55725.1	Saccharide
Bdellovibrio_exovorus_JSS_1_1482	BGC0000792|c1|6283-7149|+|AAC35920.1|putative_glucose-1-phosphate_thymidyl_transferase|AAC35920.1	Saccharide
ref54_148_12	BGC0000792|c1|6283-7149|+|AAC35920.1|putative_glucose-1-phosphate_thymidyl_transferase|AAC35920.1	Saccharide
ref56_96_19	BGC0000792|c1|6283-7149|+|AAC35920.1|putative_glucose-1-phosphate_thymidyl_transferase|AAC35920.1	Saccharide
ref65_23_32	BGC0000792|c1|6283-7149|+|AAC35920.1|putative_glucose-1-phosphate_thymidyl_transferase|AAC35920.1	Saccharide
ref65_23_32	BGC0000774|c1|6931-7818|-|AAA16191.1|glucose-1-phosphate_thymidylyltransferase|AAA16191.1	Saccharide
ref65_23_32	BGC0001894|c1|8792-9661|+|CEB41_05130|glucose-1-phosphate_thymidylyltransferase|AXH03893.1	Saccharide
ref65_23_32	BGC0001894|c1|17410-18279|+|CEB41_05180|glucose-1-phosphate_thymidylyltransferase|AXH03903.1	Saccharide
ref65_23_32	BGC0001381|c1|146982-147848|-|AJO72746.1|Glucose-1-phosphate_thymidylyltransferase|AJO72746.1	Polyketide
ref65_23_32	BGC0000775|c1|18484-19359|-|CAB65204.1|RmlA_protein|CAB65204.1	Saccharide
ref65_23_32	BGC0000365|c1|6886-7752|-|ABB72064.1|RmlA|ABB72064.1	NRP
Bdellovibrio_bacteriovorus_W_1_1154	BGC0000784|c1|2982-4295|+|AAM27540.1||AAM27540.1	Saccharide
Bdellovibrio_bacteriovorus_strain_109J_1_887	BGC0001947|c1|4994-6283|+|AWL83830.1|Gna|AWL83830.1	Saccharide
ref12_12_68	BGC0000997|c1|237-1925|+|CAL80814.1|urocanase|CAL80814.1	NRP, Polyketide
ref26_4_357	BGC0000997|c1|237-1925|+|CAL80814.1|urocanase|CAL80814.1	NRP, Polyketide
ref86_18_52	BGC0001772|c1|119044-120018|-|ATX68123.1|1,4-dihydroxy-2-naphthoyl-CoA_synthase|ATX68123.1	Polyketide
Bdellovibrio_bacteriovorus_strain_109J_1_1917	BGC0000997|c1|237-1925|+|CAL80814.1|urocanase|CAL80814.1	NRP, Polyketide
Bdellovibrio_bacteriovorus_str_Tiberius_1_2655	BGC0000997|c1|237-1925|+|CAL80814.1|urocanase|CAL80814.1	NRP, Polyketide
ref131_1_2496	BGC0000997|c1|237-1925|+|CAL80814.1|urocanase|CAL80814.1	NRP, Polyketide
ref144_1_1087	BGC0000997|c1|237-1925|+|CAL80814.1|urocanase|CAL80814.1	NRP, Polyketide
ref145_12_9	BGC0000997|c1|237-1925|+|CAL80814.1|urocanase|CAL80814.1	NRP, Polyketide
ref144_1_132	BGC0000774|c1|28596-29795|-|AAK53484.1|cystathionine_gamma-synthase|AAK53484.1	Saccharide
ref43_53_54	BGC0000774|c1|28596-29795|-|AAK53484.1|cystathionine_gamma-synthase|AAK53484.1	Saccharide
ref86_3_3	BGC0000774|c1|28596-29795|-|AAK53484.1|cystathionine_gamma-synthase|AAK53484.1	Saccharide
ref65_23_85	BGC0000615|c1|2227-2616|+|ADO67766.1|tpa4|ADO67766.1	RiPP
ref113_10_55	BGC0000634|c1|3745-5226|+|BAD99408.1|phytoene_desaturase|BAD99408.1	Terpene
ref145_12_948	BGC0000639|c1|3685-5166|+|AAZ73130.1|phytoene_desaturase|AAZ73130.1	Terpene
ref2_1_86	BGC0000634|c1|3745-5226|+|BAD99408.1|phytoene_desaturase|BAD99408.1	Terpene
ref46_12_171	BGC0000639|c1|3685-5166|+|AAZ73130.1|phytoene_desaturase|AAZ73130.1	Terpene
Bdellovibrio_bacteriovorus_strain_109J_1_1660	BGC0000309|c1|1-1137|+|BSU_31930|L-alanine_dehydrogenase_(NAD-dependent)|CAB15181.1	NRP
Bdellovibrio_bacteriovorus_str_Tiberius_1_2406	BGC0000309|c1|1-1137|+|BSU_31930|L-alanine_dehydrogenase_(NAD-dependent)|CAB15181.1	NRP
Bdellovibrio_exovorus_JSS_1_974	BGC0000309|c1|1-1137|+|BSU_31930|L-alanine_dehydrogenase_(NAD-dependent)|CAB15181.1	NRP
Bdellovibrio_sp_NC01_1_2445	BGC0000309|c1|1-1137|+|BSU_31930|L-alanine_dehydrogenase_(NAD-dependent)|CAB15181.1	NRP
ref131_1_2245	BGC0000309|c1|1-1137|+|BSU_31930|L-alanine_dehydrogenase_(NAD-dependent)|CAB15181.1	NRP
ref144_1_1343	BGC0000309|c1|1-1137|+|BSU_31930|L-alanine_dehydrogenase_(NAD-dependent)|CAB15181.1	NRP
ref33_13_94	BGC0000309|c1|1-1137|+|BSU_31930|L-alanine_dehydrogenase_(NAD-dependent)|CAB15181.1	NRP
ref39_15_14	BGC0000309|c1|1-1137|+|BSU_31930|L-alanine_dehydrogenase_(NAD-dependent)|CAB15181.1	NRP
ref42_23_73	BGC0000309|c1|1-1137|+|BSU_31930|L-alanine_dehydrogenase_(NAD-dependent)|CAB15181.1	NRP
ref44_69_14	BGC0000309|c1|1-1137|+|BSU_31930|L-alanine_dehydrogenase_(NAD-dependent)|CAB15181.1	NRP
ref59_18_72	BGC0000309|c1|1-1137|+|BSU_31930|L-alanine_dehydrogenase_(NAD-dependent)|CAB15181.1	NRP
ref62_22_14	BGC0000309|c1|1-1137|+|BSU_31930|L-alanine_dehydrogenase_(NAD-dependent)|CAB15181.1	NRP
ref65_1_35	BGC0000309|c1|1-1137|+|BSU_31930|L-alanine_dehydrogenase_(NAD-dependent)|CAB15181.1	NRP
ref69_11_208	BGC0000309|c1|1-1137|+|BSU_31930|L-alanine_dehydrogenase_(NAD-dependent)|CAB15181.1	NRP
ref83_47_73	BGC0000309|c1|1-1137|+|BSU_31930|L-alanine_dehydrogenase_(NAD-dependent)|CAB15181.1	NRP
ref88_124_14	BGC0000309|c1|1-1137|+|BSU_31930|L-alanine_dehydrogenase_(NAD-dependent)|CAB15181.1	NRP
ref90_47_72	BGC0000309|c1|1-1137|+|BSU_31930|L-alanine_dehydrogenase_(NAD-dependent)|CAB15181.1	NRP
ref94_49_73	BGC0000309|c1|1-1137|+|BSU_31930|L-alanine_dehydrogenase_(NAD-dependent)|CAB15181.1	NRP
ref12_10_141	BGC0000780|c1|41313-42419|+|BAG50490.1|putative_GDP-mannose-4,6-dehydratase|BAG50490.1	Saccharide
ref26_8_141	BGC0000780|c1|41313-42419|+|BAG50490.1|putative_GDP-mannose-4,6-dehydratase|BAG50490.1	Saccharide
Bdellovibrio_bacteriovorus_str_Tiberius_1_747	BGC0001521|c1|13017-14474|-|Haur_0032|Catalase|ABX02684.1	NRP
ref142_1_2065	BGC0001521|c1|13017-14474|-|Haur_0032|Catalase|ABX02684.1	NRP
ref143_14_236	BGC0001521|c1|13017-14474|-|Haur_0032|Catalase|ABX02684.1	NRP
ref3_3_120	BGC0000774|c1|1692-2420|-|AAK53462.1|alpha_subunit_of_putative_3-oxoacid_CoA-transferase|AAK53462.1	Saccharide
ref145_12_2995	BGC0001796|c1|1278-2336|-|BrL25_22150|arsenical-resistance_protein|ATO51556.1	NRP
Bdellovibrio_sp_NC01_1_1955	BGC0000774|c1|1692-2420|-|AAK53462.1|alpha_subunit_of_putative_3-oxoacid_CoA-transferase|AAK53462.1	Saccharide
ref141_3_238	BGC0001090|c1|42485-43186|-|RBAM_018220|ScoA|ABS74185.1	NRP, Polyketide
ref141_3_238	BGC0001098|c1|1192-1893|+|BAB69694.1||BAB69694.1	NRP, Polyketide
ref113_3_277	BGC0001090|c1|42485-43186|-|RBAM_018220|ScoA|ABS74185.1	NRP, Polyketide
ref113_3_277	BGC0001098|c1|1192-1893|+|BAB69694.1||BAB69694.1	NRP, Polyketide
ref64_23_11	BGC0000774|c1|1692-2420|-|AAK53462.1|alpha_subunit_of_putative_3-oxoacid_CoA-transferase|AAK53462.1	Saccharide
ref78_61_58	BGC0000774|c1|1692-2420|-|AAK53462.1|alpha_subunit_of_putative_3-oxoacid_CoA-transferase|AAK53462.1	Saccharide
ref86_55_78	BGC0000774|c1|1692-2420|-|AAK53462.1|alpha_subunit_of_putative_3-oxoacid_CoA-transferase|AAK53462.1	Saccharide
ref12_10_144	BGC0000785|c1|1378-2439|+|AAK27391.1|putative_dTDP-D-glucose_4,_6-dehydratase|AAK27391.1	Saccharide
ref12_10_144	BGC0000782|c1|2936-3997|+|AAD05454.1|putative_dTDP-D-glucose_4,6-dehydratase|AAD05454.1	Saccharide
ref26_8_144	BGC0000785|c1|1378-2439|+|AAK27391.1|putative_dTDP-D-glucose_4,_6-dehydratase|AAK27391.1	Saccharide
ref26_8_144	BGC0000782|c1|2936-3997|+|AAD05454.1|putative_dTDP-D-glucose_4,6-dehydratase|AAD05454.1	Saccharide
ref33_55_28	BGC0000772|c1|5338-6426|+|AAC98612.1|GDP-mannose_dehydratase|AAC98612.1	Saccharide
ref46_8_262	BGC0000362|c1|25020-26051|+|AAD44219.1|mdhtA|AAD44219.1	NRP
ref46_8_262	BGC0000769|c1|14042-15064|+|AAN05764.1|GDP-D-mannose-dehydratase_MdhtA|AAN05764.1	Saccharide
ref39_31_44	BGC0000795|c1|21270-22301|+|AAS55726.1|dTDP-glucose_4,6-dehydratase|AAS55726.1	Saccharide
ref42_58_12	BGC0000795|c1|21270-22301|+|AAS55726.1|dTDP-glucose_4,6-dehydratase|AAS55726.1	Saccharide
ref44_15_44	BGC0000795|c1|21270-22301|+|AAS55726.1|dTDP-glucose_4,6-dehydratase|AAS55726.1	Saccharide
ref59_74_44	BGC0000795|c1|21270-22301|+|AAS55726.1|dTDP-glucose_4,6-dehydratase|AAS55726.1	Saccharide
ref62_50_12	BGC0000795|c1|21270-22301|+|AAS55726.1|dTDP-glucose_4,6-dehydratase|AAS55726.1	Saccharide
ref83_16_12	BGC0000795|c1|21270-22301|+|AAS55726.1|dTDP-glucose_4,6-dehydratase|AAS55726.1	Saccharide
ref88_26_44	BGC0000795|c1|21270-22301|+|AAS55726.1|dTDP-glucose_4,6-dehydratase|AAS55726.1	Saccharide
ref90_53_12	BGC0000795|c1|21270-22301|+|AAS55726.1|dTDP-glucose_4,6-dehydratase|AAS55726.1	Saccharide
ref94_60_43	BGC0000795|c1|21270-22301|+|AAS55726.1|dTDP-glucose_4,6-dehydratase|AAS55726.1	Saccharide
ref56_57_65	BGC0000997|c1|237-1925|+|CAL80814.1|urocanase|CAL80814.1	NRP, Polyketide
Bdellovibrio_bacteriovorus_W_1_1922	BGC0000997|c1|237-1925|+|CAL80814.1|urocanase|CAL80814.1	NRP, Polyketide
Bdellovibrio_sp_NC01_1_2687	BGC0000997|c1|237-1925|+|CAL80814.1|urocanase|CAL80814.1	NRP, Polyketide
ref142_1_255	BGC0000997|c1|237-1925|+|CAL80814.1|urocanase|CAL80814.1	NRP, Polyketide
ref143_16_51	BGC0000997|c1|237-1925|+|CAL80814.1|urocanase|CAL80814.1	NRP, Polyketide
ref69_10_74	BGC0000997|c1|237-1925|+|CAL80814.1|urocanase|CAL80814.1	NRP, Polyketide
Bdellovibrio_exovorus_JSS_1_2395	BGC0001053|c1|10550-12193|-|CAF05633.1|hypothetical_protein|CAF05633.1	NRP, Polyketide
ref97_15_12	BGC0001053|c1|10550-12193|-|CAF05633.1|hypothetical_protein|CAF05633.1	NRP, Polyketide
ref141_1_845	BGC0001902|c1|35678-37015|-|AJY78097.1|homogentisate_12-dioxygenase|AJY78097.1	NRP, Polyketide
ref64_23_10	BGC0000774|c1|1054-1692|-|AAK53493.1|beta-subunit_of_putative_3-oxoacid_CoA-transferase|AAK53493.1	Saccharide
ref78_61_59	BGC0000774|c1|1054-1692|-|AAK53493.1|beta-subunit_of_putative_3-oxoacid_CoA-transferase|AAK53493.1	Saccharide
ref86_55_77	BGC0000774|c1|1054-1692|-|AAK53493.1|beta-subunit_of_putative_3-oxoacid_CoA-transferase|AAK53493.1	Saccharide
ref65_21_45	BGC0001945|c1|7196-8479|+|AXM43049.1|enolase|AXM43049.1	NRP
ref113_9_77	BGC0001945|c1|7196-8479|+|AXM43049.1|enolase|AXM43049.1	NRP
ref59_33_37	BGC0000085|c1|57154-58584|-|BAC76505.1|probable_adenosylhomocysteinase|BAC76505.1	Polyketide
ref59_33_37	BGC0000279|c1|1-1419|-|ADE22275.1|putative_adenosylhomocysteinase|ADE22275.1	Polyketide
ref59_33_37	BGC0000238|c1|20445-21854|+|ABX71103.1|Lct20|ABX71103.1	Polyketide
ref59_33_37	BGC0000247|c1|6630-8078|+|CAK50773.1|adoHcyase|CAK50773.1	Polyketide, Saccharide
ref90_39_37	BGC0000085|c1|57154-58584|-|BAC76505.1|probable_adenosylhomocysteinase|BAC76505.1	Polyketide
ref90_39_37	BGC0000279|c1|1-1419|-|ADE22275.1|putative_adenosylhomocysteinase|ADE22275.1	Polyketide
ref90_39_37	BGC0000238|c1|20445-21854|+|ABX71103.1|Lct20|ABX71103.1	Polyketide
ref90_39_37	BGC0000247|c1|6630-8078|+|CAK50773.1|adoHcyase|CAK50773.1	Polyketide, Saccharide
Bdellovibrio_bacteriovorus_strain_109J_1_919	BGC0000634|c1|3745-5226|+|BAD99408.1|phytoene_desaturase|BAD99408.1	Terpene
ref131_1_1561	BGC0000634|c1|3745-5226|+|BAD99408.1|phytoene_desaturase|BAD99408.1	Terpene
ref144_1_2039	BGC0000634|c1|3745-5226|+|BAD99408.1|phytoene_desaturase|BAD99408.1	Terpene
ref145_12_948	BGC0000634|c1|3745-5226|+|BAD99408.1|phytoene_desaturase|BAD99408.1	Terpene
ref33_22_54	BGC0000639|c1|3685-5166|+|AAZ73130.1|phytoene_desaturase|AAZ73130.1	Terpene
ref33_22_54	BGC0000634|c1|3745-5226|+|BAD99408.1|phytoene_desaturase|BAD99408.1	Terpene
ref55_38_8	BGC0001412|c1|3717-4604|+|AAD40709.1|glucose-1-phosphate_thymidyl_transferase|AAD40709.1	Saccharide
ref12_10_143	BGC0000766|c1|29101-29985|+|ATCC11506LJ0031|sugar_biosynthesis_protein|ABM21420.1	Saccharide
ref12_10_143	BGC0000801|c1|26816-27697|+|CAB01949.1|ExpA7|CAB01949.1	Saccharide
ref12_10_143	BGC0000759|c1|22757-23635|+|ABW74895.1|glucose-1-phosphate_thymidylyltransferase|ABW74895.1	Saccharide
ref26_8_143	BGC0000766|c1|29101-29985|+|ATCC11506LJ0031|sugar_biosynthesis_protein|ABM21420.1	Saccharide
ref26_8_143	BGC0000801|c1|26816-27697|+|CAB01949.1|ExpA7|CAB01949.1	Saccharide
ref26_8_143	BGC0000759|c1|22757-23635|+|ABW74895.1|glucose-1-phosphate_thymidylyltransferase|ABW74895.1	Saccharide
ref55_38_8	BGC0000768|c1|25234-26112|+|AAP57698.1|glucose-1-phosphate_thymidylyltransferase|AAP57698.1	Saccharide
ref69_9_99	BGC0000795|c1|20360-21277|+|AAS55725.1|glucose-1-phosphate_thymidyltransferase|AAS55725.1	Saccharide
ref69_9_99	BGC0000801|c1|26816-27697|+|CAB01949.1|ExpA7|CAB01949.1	Saccharide
ref69_9_99	BGC0000766|c1|29101-29985|+|ATCC11506LJ0031|sugar_biosynthesis_protein|ABM21420.1	Saccharide
ref69_9_99	BGC0000759|c1|22757-23635|+|ABW74895.1|glucose-1-phosphate_thymidylyltransferase|ABW74895.1	Saccharide
Bdellovibrio_bacteriovorus_str_Tiberius_1_1144	BGC0001521|c1|13017-14474|-|Haur_0032|Catalase|ABX02684.1	NRP
ref144_1_2554	BGC0001521|c1|13017-14474|-|Haur_0032|Catalase|ABX02684.1	NRP
ref12_10_139	BGC0000788|c1|16447-17613|+|AAV34529.1|putative_GDP-colitose_biosynthetic_protein|AAV34529.1	Saccharide
ref26_8_139	BGC0000788|c1|16447-17613|+|AAV34529.1|putative_GDP-colitose_biosynthetic_protein|AAV34529.1	Saccharide
Bdellovibrio_bacteriovorus_W_1_1175	BGC0000773|c1|3347-4228|+|AAC63614.1|RmlA|AAC63614.1	Saccharide
ref145_12_535	BGC0000795|c1|20360-21277|+|AAS55725.1|glucose-1-phosphate_thymidyltransferase|AAS55725.1	Saccharide
ref145_12_535	BGC0000768|c1|25234-26112|+|AAP57698.1|glucose-1-phosphate_thymidylyltransferase|AAP57698.1	Saccharide
ref145_12_535	BGC0000797|c1|23238-24116|+|AAC44072.1|glucose-1-phosphate_thymidylyltransferase|AAC44072.1	Saccharide
ref2_30_258	BGC0000784|c1|5306-5890|+|AAM27542.1||AAM27542.1	Saccharide
Bdellovibrio_bacteriovorus_W_1_1175	BGC0000790|c1|1150-2022|+|ABK27314.1|RfbA|ABK27314.1	Saccharide
ref12_10_143	BGC0000790|c1|1150-2022|+|ABK27314.1|RfbA|ABK27314.1	Saccharide
ref141_2_116	BGC0000794|c1|13427-14326|+|AAR99610.1|glucose-1-phosphate_thymidyltransferase|AAR99610.1	Saccharide
ref141_2_116	BGC0000782|c1|4009-4902|+|AAD05455.1|putative_glucose-1-phosphate_thymidyltransferase|AAD05455.1	Saccharide
ref141_2_116	BGC0000785|c1|2451-3344|+|AAK27392.1|putative_glucose-1-phosphate_thymidyltransferase|AAK27392.1	Saccharide
ref26_8_143	BGC0000790|c1|1150-2022|+|ABK27314.1|RfbA|ABK27314.1	Saccharide
ref39_31_42	BGC0000773|c1|3347-4228|+|AAC63614.1|RmlA|AAC63614.1	Saccharide
ref39_31_42	BGC0000790|c1|1150-2022|+|ABK27314.1|RfbA|ABK27314.1	Saccharide
ref39_31_42	BGC0000774|c1|6931-7818|-|AAA16191.1|glucose-1-phosphate_thymidylyltransferase|AAA16191.1	Saccharide
ref42_58_14	BGC0000773|c1|3347-4228|+|AAC63614.1|RmlA|AAC63614.1	Saccharide
ref42_58_14	BGC0000790|c1|1150-2022|+|ABK27314.1|RfbA|ABK27314.1	Saccharide
ref42_58_14	BGC0000774|c1|6931-7818|-|AAA16191.1|glucose-1-phosphate_thymidylyltransferase|AAA16191.1	Saccharide
ref44_15_42	BGC0000773|c1|3347-4228|+|AAC63614.1|RmlA|AAC63614.1	Saccharide
ref44_15_42	BGC0000790|c1|1150-2022|+|ABK27314.1|RfbA|ABK27314.1	Saccharide
ref44_15_42	BGC0000774|c1|6931-7818|-|AAA16191.1|glucose-1-phosphate_thymidylyltransferase|AAA16191.1	Saccharide
ref54_148_12	BGC0000773|c1|3347-4228|+|AAC63614.1|RmlA|AAC63614.1	Saccharide
ref59_74_42	BGC0000773|c1|3347-4228|+|AAC63614.1|RmlA|AAC63614.1	Saccharide
ref59_74_42	BGC0000790|c1|1150-2022|+|ABK27314.1|RfbA|ABK27314.1	Saccharide
ref59_74_42	BGC0000774|c1|6931-7818|-|AAA16191.1|glucose-1-phosphate_thymidylyltransferase|AAA16191.1	Saccharide
ref62_50_14	BGC0000773|c1|3347-4228|+|AAC63614.1|RmlA|AAC63614.1	Saccharide
ref62_50_14	BGC0000790|c1|1150-2022|+|ABK27314.1|RfbA|ABK27314.1	Saccharide
ref62_50_14	BGC0000774|c1|6931-7818|-|AAA16191.1|glucose-1-phosphate_thymidylyltransferase|AAA16191.1	Saccharide
ref69_9_99	BGC0000790|c1|1150-2022|+|ABK27314.1|RfbA|ABK27314.1	Saccharide
ref83_16_14	BGC0000773|c1|3347-4228|+|AAC63614.1|RmlA|AAC63614.1	Saccharide
ref83_16_14	BGC0000790|c1|1150-2022|+|ABK27314.1|RfbA|ABK27314.1	Saccharide
ref83_16_14	BGC0000774|c1|6931-7818|-|AAA16191.1|glucose-1-phosphate_thymidylyltransferase|AAA16191.1	Saccharide
ref88_26_42	BGC0000773|c1|3347-4228|+|AAC63614.1|RmlA|AAC63614.1	Saccharide
ref88_26_42	BGC0000790|c1|1150-2022|+|ABK27314.1|RfbA|ABK27314.1	Saccharide
ref88_26_42	BGC0000774|c1|6931-7818|-|AAA16191.1|glucose-1-phosphate_thymidylyltransferase|AAA16191.1	Saccharide
ref90_53_14	BGC0000773|c1|3347-4228|+|AAC63614.1|RmlA|AAC63614.1	Saccharide
ref90_53_14	BGC0000790|c1|1150-2022|+|ABK27314.1|RfbA|ABK27314.1	Saccharide
ref90_53_14	BGC0000774|c1|6931-7818|-|AAA16191.1|glucose-1-phosphate_thymidylyltransferase|AAA16191.1	Saccharide
ref94_60_41	BGC0000773|c1|3347-4228|+|AAC63614.1|RmlA|AAC63614.1	Saccharide
ref94_60_41	BGC0000790|c1|1150-2022|+|ABK27314.1|RfbA|ABK27314.1	Saccharide
ref94_60_41	BGC0000774|c1|6931-7818|-|AAA16191.1|glucose-1-phosphate_thymidylyltransferase|AAA16191.1	Saccharide
ref33_19_75	BGC0001894|c1|8792-9661|+|CEB41_05130|glucose-1-phosphate_thymidylyltransferase|AXH03893.1	Saccharide
ref33_19_75	BGC0001894|c1|17410-18279|+|CEB41_05180|glucose-1-phosphate_thymidylyltransferase|AXH03903.1	Saccharide
ref39_31_42	BGC0001894|c1|17410-18279|+|CEB41_05180|glucose-1-phosphate_thymidylyltransferase|AXH03903.1	Saccharide
ref39_31_42	BGC0001894|c1|8792-9661|+|CEB41_05130|glucose-1-phosphate_thymidylyltransferase|AXH03893.1	Saccharide
ref42_58_14	BGC0001894|c1|17410-18279|+|CEB41_05180|glucose-1-phosphate_thymidylyltransferase|AXH03903.1	Saccharide
ref42_58_14	BGC0001894|c1|8792-9661|+|CEB41_05130|glucose-1-phosphate_thymidylyltransferase|AXH03893.1	Saccharide
ref44_15_42	BGC0001894|c1|17410-18279|+|CEB41_05180|glucose-1-phosphate_thymidylyltransferase|AXH03903.1	Saccharide
ref44_15_42	BGC0001894|c1|8792-9661|+|CEB41_05130|glucose-1-phosphate_thymidylyltransferase|AXH03893.1	Saccharide
ref59_74_42	BGC0001894|c1|17410-18279|+|CEB41_05180|glucose-1-phosphate_thymidylyltransferase|AXH03903.1	Saccharide
ref59_74_42	BGC0001894|c1|8792-9661|+|CEB41_05130|glucose-1-phosphate_thymidylyltransferase|AXH03893.1	Saccharide
ref62_50_14	BGC0001894|c1|17410-18279|+|CEB41_05180|glucose-1-phosphate_thymidylyltransferase|AXH03903.1	Saccharide
ref62_50_14	BGC0001894|c1|8792-9661|+|CEB41_05130|glucose-1-phosphate_thymidylyltransferase|AXH03893.1	Saccharide
ref83_16_14	BGC0001894|c1|17410-18279|+|CEB41_05180|glucose-1-phosphate_thymidylyltransferase|AXH03903.1	Saccharide
ref83_16_14	BGC0001894|c1|8792-9661|+|CEB41_05130|glucose-1-phosphate_thymidylyltransferase|AXH03893.1	Saccharide
ref88_26_42	BGC0001894|c1|17410-18279|+|CEB41_05180|glucose-1-phosphate_thymidylyltransferase|AXH03903.1	Saccharide
ref88_26_42	BGC0001894|c1|8792-9661|+|CEB41_05130|glucose-1-phosphate_thymidylyltransferase|AXH03893.1	Saccharide
ref90_53_14	BGC0001894|c1|17410-18279|+|CEB41_05180|glucose-1-phosphate_thymidylyltransferase|AXH03903.1	Saccharide
ref90_53_14	BGC0001894|c1|8792-9661|+|CEB41_05130|glucose-1-phosphate_thymidylyltransferase|AXH03893.1	Saccharide
ref94_60_41	BGC0001894|c1|17410-18279|+|CEB41_05180|glucose-1-phosphate_thymidylyltransferase|AXH03903.1	Saccharide
ref94_60_41	BGC0001894|c1|8792-9661|+|CEB41_05130|glucose-1-phosphate_thymidylyltransferase|AXH03893.1	Saccharide
ref11_42_57	BGC0000792|c1|6283-7149|+|AAC35920.1|putative_glucose-1-phosphate_thymidyl_transferase|AAC35920.1	Saccharide
ref12_10_143	BGC0000365|c1|6886-7752|-|ABB72064.1|RmlA|ABB72064.1	NRP
ref26_8_143	BGC0000365|c1|6886-7752|-|ABB72064.1|RmlA|ABB72064.1	NRP
ref33_19_75	BGC0000792|c1|6283-7149|+|AAC35920.1|putative_glucose-1-phosphate_thymidyl_transferase|AAC35920.1	Saccharide
ref54_148_12	BGC0001381|c1|146982-147848|-|AJO72746.1|Glucose-1-phosphate_thymidylyltransferase|AJO72746.1	Polyketide
ref65_23_32	BGC0000759|c1|22757-23635|+|ABW74895.1|glucose-1-phosphate_thymidylyltransferase|ABW74895.1	Saccharide
Bdellovibrio_bacteriovorus_strain_109J_1_1693	BGC0001114|c1|2440-3003|-|AGN11879.1|putative_alkyl_hydroperoxide_reductase_subunit_C|AGN11879.1	NRP, Polyketide
Bdellovibrio_bacteriovorus_str_Tiberius_1_2441	BGC0001114|c1|2440-3003|-|AGN11879.1|putative_alkyl_hydroperoxide_reductase_subunit_C|AGN11879.1	NRP, Polyketide
Bdellovibrio_sp_NC01_1_2825	BGC0001114|c1|2440-3003|-|AGN11879.1|putative_alkyl_hydroperoxide_reductase_subunit_C|AGN11879.1	NRP, Polyketide
ref131_1_2279	BGC0001114|c1|2440-3003|-|AGN11879.1|putative_alkyl_hydroperoxide_reductase_subunit_C|AGN11879.1	NRP, Polyketide
ref144_1_1306	BGC0001114|c1|2440-3003|-|AGN11879.1|putative_alkyl_hydroperoxide_reductase_subunit_C|AGN11879.1	NRP, Polyketide
ref145_12_963	BGC0001114|c1|2440-3003|-|AGN11879.1|putative_alkyl_hydroperoxide_reductase_subunit_C|AGN11879.1	NRP, Polyketide
ref2_32_147	BGC0001114|c1|2440-3003|-|AGN11879.1|putative_alkyl_hydroperoxide_reductase_subunit_C|AGN11879.1	NRP, Polyketide
ref36_84_39	BGC0001114|c1|2440-3003|-|AGN11879.1|putative_alkyl_hydroperoxide_reductase_subunit_C|AGN11879.1	NRP, Polyketide
ref39_7_67	BGC0001114|c1|2440-3003|-|AGN11879.1|putative_alkyl_hydroperoxide_reductase_subunit_C|AGN11879.1	NRP, Polyketide
ref42_33_139	BGC0001114|c1|2440-3003|-|AGN11879.1|putative_alkyl_hydroperoxide_reductase_subunit_C|AGN11879.1	NRP, Polyketide
ref59_73_139	BGC0001114|c1|2440-3003|-|AGN11879.1|putative_alkyl_hydroperoxide_reductase_subunit_C|AGN11879.1	NRP, Polyketide
ref62_45_139	BGC0001114|c1|2440-3003|-|AGN11879.1|putative_alkyl_hydroperoxide_reductase_subunit_C|AGN11879.1	NRP, Polyketide
ref69_3_116	BGC0001114|c1|2440-3003|-|AGN11879.1|putative_alkyl_hydroperoxide_reductase_subunit_C|AGN11879.1	NRP, Polyketide
ref83_35_67	BGC0001114|c1|2440-3003|-|AGN11879.1|putative_alkyl_hydroperoxide_reductase_subunit_C|AGN11879.1	NRP, Polyketide
ref90_65_67	BGC0001114|c1|2440-3003|-|AGN11879.1|putative_alkyl_hydroperoxide_reductase_subunit_C|AGN11879.1	NRP, Polyketide
ref94_13_139	BGC0001114|c1|2440-3003|-|AGN11879.1|putative_alkyl_hydroperoxide_reductase_subunit_C|AGN11879.1	NRP, Polyketide
Bdellovibrio_bacteriovorus_strain_109J_1_1541	BGC0001093|c1|188-1666|-|AAY32956.1|metabolite_MFS_transporter|AAY32956.1	NRP, Polyketide
Bdellovibrio_bacteriovorus_str_Tiberius_1_2283	BGC0001093|c1|188-1666|-|AAY32956.1|metabolite_MFS_transporter|AAY32956.1	NRP, Polyketide
ref131_1_2124	BGC0001093|c1|188-1666|-|AAY32956.1|metabolite_MFS_transporter|AAY32956.1	NRP, Polyketide
Bdellovibrio_sp_NC01_1_673	BGC0001344|c1|7076-7897|+|ADH04673.1|hypothetical_protein|ADH04673.1	NRP, Polyketide
ref3_15_145	BGC0000785|c1|3329-3880|+|AAK27393.1|putative_dTDP-4-keto-6-deoxy-D-glucose|AAK27393.1	Saccharide
ref3_15_145	BGC0000782|c1|4887-5438|+|AAD05456.1|putative_dTDP-4-keto-6-deoxy-D-glucose_3,5-epimerase|AAD05456.1	Saccharide
ref69_9_98	BGC0000785|c1|3329-3880|+|AAK27393.1|putative_dTDP-4-keto-6-deoxy-D-glucose|AAK27393.1	Saccharide
ref69_9_98	BGC0000782|c1|4887-5438|+|AAD05456.1|putative_dTDP-4-keto-6-deoxy-D-glucose_3,5-epimerase|AAD05456.1	Saccharide
ref145_12_2530	BGC0001902|c1|35678-37015|-|AJY78097.1|homogentisate_12-dioxygenase|AJY78097.1	NRP, Polyketide
ref113_10_55	BGC0000656|c1|1324-2838|+|AAL02000.1|phytoene_dehydrogenase|AAL02000.1	Terpene
ref142_1_1143	BGC0000656|c1|1324-2838|+|AAL02000.1|phytoene_dehydrogenase|AAL02000.1	Terpene
Bdellovibrio_bacteriovorus_strain_109J_1_919	BGC0000656|c1|1324-2838|+|AAL02000.1|phytoene_dehydrogenase|AAL02000.1	Terpene
Bdellovibrio_bacteriovorus_strain_109J_1_919	BGC0000643|c1|6593-8077|-|ABC50114.1|phytoene_desaturase|ABC50114.1	Terpene
ref131_1_1561	BGC0000643|c1|6593-8077|-|ABC50114.1|phytoene_desaturase|ABC50114.1	Terpene
ref142_1_1143	BGC0000643|c1|6593-8077|-|ABC50114.1|phytoene_desaturase|ABC50114.1	Terpene
ref144_1_2039	BGC0000643|c1|6593-8077|-|ABC50114.1|phytoene_desaturase|ABC50114.1	Terpene
ref145_12_948	BGC0000643|c1|6593-8077|-|ABC50114.1|phytoene_desaturase|ABC50114.1	Terpene
ref69_10_22	BGC0000643|c1|6593-8077|-|ABC50114.1|phytoene_desaturase|ABC50114.1	Terpene
ref65_5_270	BGC0001281|c1|45497-46862|-|UMAG_06368|putative_ribonucleotide-diphosphate_reductase_subunit_RNR2|XP_011392661.1	Polyketide
Bdellovibrio_bacteriovorus_strain_109J_1_2841	BGC0001656|c1|100674-101162|-|AKQ22658.1|s-(hydroxymethyl)glutathione_dehydrogenase|AKQ22658.1	Polyketide
Bdellovibrio_bacteriovorus_str_Tiberius_1_844	BGC0001656|c1|100674-101162|-|AKQ22658.1|s-(hydroxymethyl)glutathione_dehydrogenase|AKQ22658.1	Polyketide
ref131_1_818	BGC0001656|c1|100674-101162|-|AKQ22658.1|s-(hydroxymethyl)glutathione_dehydrogenase|AKQ22658.1	Polyketide
ref141_6_183	BGC0001656|c1|100674-101162|-|AKQ22658.1|s-(hydroxymethyl)glutathione_dehydrogenase|AKQ22658.1	Polyketide
ref143_1_356	BGC0001656|c1|100674-101162|-|AKQ22658.1|s-(hydroxymethyl)glutathione_dehydrogenase|AKQ22658.1	Polyketide
ref144_1_2775	BGC0001656|c1|100674-101162|-|AKQ22658.1|s-(hydroxymethyl)glutathione_dehydrogenase|AKQ22658.1	Polyketide
ref145_12_2120	BGC0001656|c1|100674-101162|-|AKQ22658.1|s-(hydroxymethyl)glutathione_dehydrogenase|AKQ22658.1	Polyketide
ref69_10_71	BGC0001656|c1|100674-101162|-|AKQ22658.1|s-(hydroxymethyl)glutathione_dehydrogenase|AKQ22658.1	Polyketide
ref131_1_1048	BGC0001521|c1|13017-14474|-|Haur_0032|Catalase|ABX02684.1	NRP
ref145_12_551	BGC0000795|c1|5742-6713|+|AAS55711.1|GDP-mannose_4,6-dehydratase|AAS55711.1	Saccharide
ref142_5_192	BGC0000774|c1|1692-2420|-|AAK53462.1|alpha_subunit_of_putative_3-oxoacid_CoA-transferase|AAK53462.1	Saccharide
ref143_17_177	BGC0000774|c1|1692-2420|-|AAK53462.1|alpha_subunit_of_putative_3-oxoacid_CoA-transferase|AAK53462.1	Saccharide
ref145_12_794	BGC0000774|c1|1692-2420|-|AAK53462.1|alpha_subunit_of_putative_3-oxoacid_CoA-transferase|AAK53462.1	Saccharide
ref3_3_120	BGC0001090|c1|42485-43186|-|RBAM_018220|ScoA|ABS74185.1	NRP, Polyketide
ref3_3_120	BGC0001098|c1|1192-1893|+|BAB69694.1||BAB69694.1	NRP, Polyketide
ref113_3_277	BGC0000774|c1|1692-2420|-|AAK53462.1|alpha_subunit_of_putative_3-oxoacid_CoA-transferase|AAK53462.1	Saccharide
ref64_23_11	BGC0001090|c1|42485-43186|-|RBAM_018220|ScoA|ABS74185.1	NRP, Polyketide
ref64_23_11	BGC0001098|c1|1192-1893|+|BAB69694.1||BAB69694.1	NRP, Polyketide
ref78_61_58	BGC0001090|c1|42485-43186|-|RBAM_018220|ScoA|ABS74185.1	NRP, Polyketide
ref78_61_58	BGC0001098|c1|1192-1893|+|BAB69694.1||BAB69694.1	NRP, Polyketide
ref86_55_78	BGC0001090|c1|42485-43186|-|RBAM_018220|ScoA|ABS74185.1	NRP, Polyketide
ref86_55_78	BGC0001098|c1|1192-1893|+|BAB69694.1||BAB69694.1	NRP, Polyketide
ref3_15_321	BGC0000774|c1|28596-29795|-|AAK53484.1|cystathionine_gamma-synthase|AAK53484.1	Saccharide
ref2_6_5	BGC0000794|c1|13427-14326|+|AAR99610.1|glucose-1-phosphate_thymidyltransferase|AAR99610.1	Saccharide
ref2_30_242	BGC0000733|c1|13500-14618|+|BAF47067.1|GDP-D-mannose_dehydratase|BAF47067.1	Saccharide
ref2_30_242	BGC0000732|c1|13499-14617|+|BAF47050.1|GDP-D-mannose_dehydratase|BAF47050.1	Saccharide
ref59_33_37	BGC0000903|c1|8317-9786|+|CAJ20010.1|adenosyl-homocysteine_hydrolase|CAJ20010.1	Other
ref90_39_37	BGC0000903|c1|8317-9786|+|CAJ20010.1|adenosyl-homocysteine_hydrolase|CAJ20010.1	Other
ref26_4_201	BGC0000309|c1|1-1137|+|BSU_31930|L-alanine_dehydrogenase_(NAD-dependent)|CAB15181.1	NRP
ref55_38_8	BGC0000773|c1|3347-4228|+|AAC63614.1|RmlA|AAC63614.1	Saccharide
ref56_96_19	BGC0000773|c1|3347-4228|+|AAC63614.1|RmlA|AAC63614.1	Saccharide
ref12_10_143	BGC0000795|c1|20360-21277|+|AAS55725.1|glucose-1-phosphate_thymidyltransferase|AAS55725.1	Saccharide
ref12_10_143	BGC0000768|c1|25234-26112|+|AAP57698.1|glucose-1-phosphate_thymidylyltransferase|AAP57698.1	Saccharide
ref12_10_143	BGC0000797|c1|23238-24116|+|AAC44072.1|glucose-1-phosphate_thymidylyltransferase|AAC44072.1	Saccharide
ref26_8_143	BGC0000795|c1|20360-21277|+|AAS55725.1|glucose-1-phosphate_thymidyltransferase|AAS55725.1	Saccharide
ref26_8_143	BGC0000768|c1|25234-26112|+|AAP57698.1|glucose-1-phosphate_thymidylyltransferase|AAP57698.1	Saccharide
ref26_8_143	BGC0000797|c1|23238-24116|+|AAC44072.1|glucose-1-phosphate_thymidylyltransferase|AAC44072.1	Saccharide
ref69_9_99	BGC0000774|c1|6931-7818|-|AAA16191.1|glucose-1-phosphate_thymidylyltransferase|AAA16191.1	Saccharide
ref69_9_99	BGC0000797|c1|23238-24116|+|AAC44072.1|glucose-1-phosphate_thymidylyltransferase|AAC44072.1	Saccharide
ref69_9_99	BGC0000768|c1|25234-26112|+|AAP57698.1|glucose-1-phosphate_thymidylyltransferase|AAP57698.1	Saccharide
Bdellovibrio_bacteriovorus_W_1_1175	BGC0000768|c1|25234-26112|+|AAP57698.1|glucose-1-phosphate_thymidylyltransferase|AAP57698.1	Saccharide
Bdellovibrio_bacteriovorus_W_1_1175	BGC0000759|c1|22757-23635|+|ABW74895.1|glucose-1-phosphate_thymidylyltransferase|ABW74895.1	Saccharide
Bdellovibrio_bacteriovorus_W_1_1175	BGC0000797|c1|23238-24116|+|AAC44072.1|glucose-1-phosphate_thymidylyltransferase|AAC44072.1	Saccharide
ref113_12_162	BGC0000773|c1|3347-4228|+|AAC63614.1|RmlA|AAC63614.1	Saccharide
ref145_12_535	BGC0000794|c1|13427-14326|+|AAR99610.1|glucose-1-phosphate_thymidyltransferase|AAR99610.1	Saccharide
ref3_15_146	BGC0000774|c1|6931-7818|-|AAA16191.1|glucose-1-phosphate_thymidylyltransferase|AAA16191.1	Saccharide
ref144_1_2064	BGC0000784|c1|2982-4295|+|AAM27540.1||AAM27540.1	Saccharide
ref33_19_75	BGC0000773|c1|3347-4228|+|AAC63614.1|RmlA|AAC63614.1	Saccharide
ref33_19_75	BGC0000782|c1|4009-4902|+|AAD05455.1|putative_glucose-1-phosphate_thymidyltransferase|AAD05455.1	Saccharide
ref33_19_75	BGC0000785|c1|2451-3344|+|AAK27392.1|putative_glucose-1-phosphate_thymidyltransferase|AAK27392.1	Saccharide
ref12_10_143	BGC0001894|c1|8792-9661|+|CEB41_05130|glucose-1-phosphate_thymidylyltransferase|AXH03893.1	Saccharide
ref12_10_143	BGC0001894|c1|17410-18279|+|CEB41_05180|glucose-1-phosphate_thymidylyltransferase|AXH03903.1	Saccharide
ref141_2_116	BGC0001894|c1|8792-9661|+|CEB41_05130|glucose-1-phosphate_thymidylyltransferase|AXH03893.1	Saccharide
ref141_2_116	BGC0001894|c1|17410-18279|+|CEB41_05180|glucose-1-phosphate_thymidylyltransferase|AXH03903.1	Saccharide
ref145_12_535	BGC0001894|c1|8792-9661|+|CEB41_05130|glucose-1-phosphate_thymidylyltransferase|AXH03893.1	Saccharide
ref145_12_535	BGC0001894|c1|17410-18279|+|CEB41_05180|glucose-1-phosphate_thymidylyltransferase|AXH03903.1	Saccharide
ref26_8_143	BGC0001894|c1|8792-9661|+|CEB41_05130|glucose-1-phosphate_thymidylyltransferase|AXH03893.1	Saccharide
ref26_8_143	BGC0001894|c1|17410-18279|+|CEB41_05180|glucose-1-phosphate_thymidylyltransferase|AXH03903.1	Saccharide
ref3_15_146	BGC0001894|c1|8792-9661|+|CEB41_05130|glucose-1-phosphate_thymidylyltransferase|AXH03893.1	Saccharide
ref3_15_146	BGC0001894|c1|17410-18279|+|CEB41_05180|glucose-1-phosphate_thymidylyltransferase|AXH03903.1	Saccharide
ref54_148_12	BGC0001894|c1|17410-18279|+|CEB41_05180|glucose-1-phosphate_thymidylyltransferase|AXH03903.1	Saccharide
ref54_148_12	BGC0001894|c1|8792-9661|+|CEB41_05130|glucose-1-phosphate_thymidylyltransferase|AXH03893.1	Saccharide
ref69_9_99	BGC0001894|c1|8792-9661|+|CEB41_05130|glucose-1-phosphate_thymidylyltransferase|AXH03893.1	Saccharide
ref69_9_99	BGC0001894|c1|17410-18279|+|CEB41_05180|glucose-1-phosphate_thymidylyltransferase|AXH03903.1	Saccharide
ref12_10_141	BGC0000733|c1|13500-14618|+|BAF47067.1|GDP-D-mannose_dehydratase|BAF47067.1	Saccharide
ref12_10_141	BGC0000732|c1|13499-14617|+|BAF47050.1|GDP-D-mannose_dehydratase|BAF47050.1	Saccharide
ref26_8_141	BGC0000733|c1|13500-14618|+|BAF47067.1|GDP-D-mannose_dehydratase|BAF47067.1	Saccharide
ref26_8_141	BGC0000732|c1|13499-14617|+|BAF47050.1|GDP-D-mannose_dehydratase|BAF47050.1	Saccharide
Bdellovibrio_bacteriovorus_W_1_1175	BGC0000792|c1|6283-7149|+|AAC35920.1|putative_glucose-1-phosphate_thymidyl_transferase|AAC35920.1	Saccharide
ref2_6_5	BGC0000792|c1|6283-7149|+|AAC35920.1|putative_glucose-1-phosphate_thymidyl_transferase|AAC35920.1	Saccharide
ref69_14_860	BGC0001902|c1|35678-37015|-|AJY78097.1|homogentisate_12-dioxygenase|AJY78097.1	NRP, Polyketide
ref69_10_22	BGC0000656|c1|1324-2838|+|AAL02000.1|phytoene_dehydrogenase|AAL02000.1	Terpene
Bdellovibrio_bacteriovorus_W_1_1249	BGC0001521|c1|13017-14474|-|Haur_0032|Catalase|ABX02684.1	NRP
ref141_1_161	BGC0000997|c1|237-1925|+|CAL80814.1|urocanase|CAL80814.1	NRP, Polyketide
ref141_2_90	BGC0001411|c1|26540-27556|+|AAG26477.1|putative_dehydratase|AAG26477.1	Saccharide
ref65_23_35	BGC0000795|c1|21270-22301|+|AAS55726.1|dTDP-glucose_4,6-dehydratase|AAS55726.1	Saccharide
ref39_48_37	BGC0000279|c1|1-1419|-|ADE22275.1|putative_adenosylhomocysteinase|ADE22275.1	Polyketide
ref42_51_3	BGC0000279|c1|1-1419|-|ADE22275.1|putative_adenosylhomocysteinase|ADE22275.1	Polyketide
ref44_30_37	BGC0000279|c1|1-1419|-|ADE22275.1|putative_adenosylhomocysteinase|ADE22275.1	Polyketide
ref62_38_37	BGC0000279|c1|1-1419|-|ADE22275.1|putative_adenosylhomocysteinase|ADE22275.1	Polyketide
ref83_41_3	BGC0000279|c1|1-1419|-|ADE22275.1|putative_adenosylhomocysteinase|ADE22275.1	Polyketide
ref88_53_3	BGC0000279|c1|1-1419|-|ADE22275.1|putative_adenosylhomocysteinase|ADE22275.1	Polyketide
ref94_30_3	BGC0000279|c1|1-1419|-|ADE22275.1|putative_adenosylhomocysteinase|ADE22275.1	Polyketide
Bdellovibrio_bacteriovorus_strain_109J_1_2230	BGC0000774|c1|28596-29795|-|AAK53484.1|cystathionine_gamma-synthase|AAK53484.1	Saccharide
Bdellovibrio_bacteriovorus_str_Tiberius_1_3651	BGC0000774|c1|28596-29795|-|AAK53484.1|cystathionine_gamma-synthase|AAK53484.1	Saccharide
Bdellovibrio_bacteriovorus_W_1_2722	BGC0000774|c1|28596-29795|-|AAK53484.1|cystathionine_gamma-synthase|AAK53484.1	Saccharide
Bdellovibrio_sp_NC01_1_3686	BGC0000774|c1|28596-29795|-|AAK53484.1|cystathionine_gamma-synthase|AAK53484.1	Saccharide
ref131_1_3443	BGC0000774|c1|28596-29795|-|AAK53484.1|cystathionine_gamma-synthase|AAK53484.1	Saccharide
ref141_1_1212	BGC0000774|c1|28596-29795|-|AAK53484.1|cystathionine_gamma-synthase|AAK53484.1	Saccharide
ref142_1_1285	BGC0000774|c1|28596-29795|-|AAK53484.1|cystathionine_gamma-synthase|AAK53484.1	Saccharide
ref143_1_442	BGC0000774|c1|28596-29795|-|AAK53484.1|cystathionine_gamma-synthase|AAK53484.1	Saccharide
ref145_12_2185	BGC0000774|c1|28596-29795|-|AAK53484.1|cystathionine_gamma-synthase|AAK53484.1	Saccharide
Bdellovibrio_bacteriovorus_str_Tiberius_1_1677	BGC0000784|c1|5306-5890|+|AAM27542.1||AAM27542.1	Saccharide
Bdellovibrio_bacteriovorus_str_Tiberius_1_2901	BGC0001472|c1|264-683|+|AGN11663.1|S12_ribosomal_protein|AGN11663.1	RiPP
Bdellovibrio_bacteriovorus_W_1_2138	BGC0001472|c1|264-683|+|AGN11663.1|S12_ribosomal_protein|AGN11663.1	RiPP
Bdellovibrio_exovorus_JSS_1_1926	BGC0001472|c1|264-683|+|AGN11663.1|S12_ribosomal_protein|AGN11663.1	RiPP
Bdellovibrio_sp_NC01_1_2983	BGC0001472|c1|264-683|+|AGN11663.1|S12_ribosomal_protein|AGN11663.1	RiPP
ref113_12_73	BGC0001472|c1|264-683|+|AGN11663.1|S12_ribosomal_protein|AGN11663.1	RiPP
ref12_12_172	BGC0001472|c1|264-683|+|AGN11663.1|S12_ribosomal_protein|AGN11663.1	RiPP
ref141_1_421	BGC0001472|c1|264-683|+|AGN11663.1|S12_ribosomal_protein|AGN11663.1	RiPP
ref142_1_507	BGC0001472|c1|264-683|+|AGN11663.1|S12_ribosomal_protein|AGN11663.1	RiPP
ref143_16_268	BGC0001472|c1|264-683|+|AGN11663.1|S12_ribosomal_protein|AGN11663.1	RiPP
ref145_12_1503	BGC0001472|c1|264-683|+|AGN11663.1|S12_ribosomal_protein|AGN11663.1	RiPP
ref2_32_41	BGC0001472|c1|264-683|+|AGN11663.1|S12_ribosomal_protein|AGN11663.1	RiPP
ref26_4_461	BGC0001472|c1|264-683|+|AGN11663.1|S12_ribosomal_protein|AGN11663.1	RiPP
ref3_13_78	BGC0001472|c1|264-683|+|AGN11663.1|S12_ribosomal_protein|AGN11663.1	RiPP
ref46_8_303	BGC0001472|c1|264-683|+|AGN11663.1|S12_ribosomal_protein|AGN11663.1	RiPP
ref69_14_1232	BGC0001472|c1|264-683|+|AGN11663.1|S12_ribosomal_protein|AGN11663.1	RiPP
Bdellovibrio_bacteriovorus_str_Tiberius_1_1675	BGC0000784|c1|2982-4295|+|AAM27540.1||AAM27540.1	Saccharide
ref2_30_242	BGC0000780|c1|41313-42419|+|BAG50490.1|putative_GDP-mannose-4,6-dehydratase|BAG50490.1	Saccharide
ref2_39_38	BGC0001483|c1|8159-9475|-|ANA09449.1|PriG|ANA09449.1	Other
ref39_1_107	BGC0000836|c1|1227-1958|-|c1187|3-oxoacyl-[acyl-carrier_protein]_reductase|AAN79649.1	Other
ref42_11_107	BGC0000836|c1|1227-1958|-|c1187|3-oxoacyl-[acyl-carrier_protein]_reductase|AAN79649.1	Other
ref44_18_98	BGC0000836|c1|1227-1958|-|c1187|3-oxoacyl-[acyl-carrier_protein]_reductase|AAN79649.1	Other
ref59_7_6	BGC0000836|c1|1227-1958|-|c1187|3-oxoacyl-[acyl-carrier_protein]_reductase|AAN79649.1	Other
ref62_52_66	BGC0000836|c1|1227-1958|-|c1187|3-oxoacyl-[acyl-carrier_protein]_reductase|AAN79649.1	Other
ref83_25_107	BGC0000836|c1|1227-1958|-|c1187|3-oxoacyl-[acyl-carrier_protein]_reductase|AAN79649.1	Other
ref88_67_2	BGC0000836|c1|1227-1958|-|c1187|3-oxoacyl-[acyl-carrier_protein]_reductase|AAN79649.1	Other
ref90_36_98	BGC0000836|c1|1227-1958|-|c1187|3-oxoacyl-[acyl-carrier_protein]_reductase|AAN79649.1	Other
ref94_50_97	BGC0000836|c1|1227-1958|-|c1187|3-oxoacyl-[acyl-carrier_protein]_reductase|AAN79649.1	Other
Bdellovibrio_exovorus_JSS_1_236	BGC0001521|c1|13017-14474|-|Haur_0032|Catalase|ABX02684.1	NRP
ref2_4_7	BGC0000774|c1|1692-2420|-|AAK53462.1|alpha_subunit_of_putative_3-oxoacid_CoA-transferase|AAK53462.1	Saccharide
ref3_14_49	BGC0001483|c1|8159-9475|-|ANA09449.1|PriG|ANA09449.1	Other
ref39_31_48	BGC0001521|c1|13017-14474|-|Haur_0032|Catalase|ABX02684.1	NRP
ref42_58_8	BGC0001521|c1|13017-14474|-|Haur_0032|Catalase|ABX02684.1	NRP
ref44_15_48	BGC0001521|c1|13017-14474|-|Haur_0032|Catalase|ABX02684.1	NRP
ref59_74_48	BGC0001521|c1|13017-14474|-|Haur_0032|Catalase|ABX02684.1	NRP
ref62_50_8	BGC0001521|c1|13017-14474|-|Haur_0032|Catalase|ABX02684.1	NRP
ref83_16_8	BGC0001521|c1|13017-14474|-|Haur_0032|Catalase|ABX02684.1	NRP
ref90_53_8	BGC0001521|c1|13017-14474|-|Haur_0032|Catalase|ABX02684.1	NRP
ref94_60_47	BGC0001521|c1|13017-14474|-|Haur_0032|Catalase|ABX02684.1	NRP
ref2_30_242	BGC0001411|c1|4415-5488|-|AAL61891.1|Gmd|AAL61891.1	Saccharide
ref55_38_8	BGC0000782|c1|4009-4902|+|AAD05455.1|putative_glucose-1-phosphate_thymidyltransferase|AAD05455.1	Saccharide
ref55_38_8	BGC0000785|c1|2451-3344|+|AAK27392.1|putative_glucose-1-phosphate_thymidyltransferase|AAK27392.1	Saccharide
ref69_13_154	BGC0001148|c1|23599-23955|-|BAP82663.1|hypothetical_protein|BAP82663.1	NRP, RiPP
ref46_4_77	BGC0000774|c1|1692-2420|-|AAK53462.1|alpha_subunit_of_putative_3-oxoacid_CoA-transferase|AAK53462.1	Saccharide
ref12_10_143	BGC0000773|c1|3347-4228|+|AAC63614.1|RmlA|AAC63614.1	Saccharide
ref12_10_143	BGC0000774|c1|6931-7818|-|AAA16191.1|glucose-1-phosphate_thymidylyltransferase|AAA16191.1	Saccharide
ref26_8_143	BGC0000773|c1|3347-4228|+|AAC63614.1|RmlA|AAC63614.1	Saccharide
ref26_8_143	BGC0000774|c1|6931-7818|-|AAA16191.1|glucose-1-phosphate_thymidylyltransferase|AAA16191.1	Saccharide
ref69_9_99	BGC0000773|c1|3347-4228|+|AAC63614.1|RmlA|AAC63614.1	Saccharide
ref69_9_99	BGC0000794|c1|13427-14326|+|AAR99610.1|glucose-1-phosphate_thymidyltransferase|AAR99610.1	Saccharide
Bdellovibrio_bacteriovorus_W_1_1378	BGC0000774|c1|1692-2420|-|AAK53462.1|alpha_subunit_of_putative_3-oxoacid_CoA-transferase|AAK53462.1	Saccharide
ref55_27_68	BGC0001090|c1|42485-43186|-|RBAM_018220|ScoA|ABS74185.1	NRP, Polyketide
ref55_27_68	BGC0001098|c1|1192-1893|+|BAB69694.1||BAB69694.1	NRP, Polyketide
ref69_4_134	BGC0001090|c1|42485-43186|-|RBAM_018220|ScoA|ABS74185.1	NRP, Polyketide
ref69_4_134	BGC0001098|c1|1192-1893|+|BAB69694.1||BAB69694.1	NRP, Polyketide
ref69_4_134	BGC0000774|c1|1692-2420|-|AAK53462.1|alpha_subunit_of_putative_3-oxoacid_CoA-transferase|AAK53462.1	Saccharide
ref113_12_162	BGC0000782|c1|4009-4902|+|AAD05455.1|putative_glucose-1-phosphate_thymidyltransferase|AAD05455.1	Saccharide
ref3_15_146	BGC0000794|c1|13427-14326|+|AAR99610.1|glucose-1-phosphate_thymidyltransferase|AAR99610.1	Saccharide
ref141_2_116	BGC0000773|c1|3347-4228|+|AAC63614.1|RmlA|AAC63614.1	Saccharide
ref141_2_116	BGC0000790|c1|1150-2022|+|ABK27314.1|RfbA|ABK27314.1	Saccharide
ref141_2_116	BGC0000774|c1|6931-7818|-|AAA16191.1|glucose-1-phosphate_thymidylyltransferase|AAA16191.1	Saccharide
ref141_2_116	BGC0000791|c1|2358-3230|+|ABX51873.1|glucose-1-phosphate_thymidylyltransferase|ABX51873.1	Saccharide
ref145_12_535	BGC0000790|c1|1150-2022|+|ABK27314.1|RfbA|ABK27314.1	Saccharide
ref145_12_535	BGC0000791|c1|2358-3230|+|ABX51873.1|glucose-1-phosphate_thymidylyltransferase|ABX51873.1	Saccharide
ref3_15_146	BGC0000790|c1|1150-2022|+|ABK27314.1|RfbA|ABK27314.1	Saccharide
ref3_15_146	BGC0000791|c1|2358-3230|+|ABX51873.1|glucose-1-phosphate_thymidylyltransferase|ABX51873.1	Saccharide
ref33_19_75	BGC0000795|c1|20360-21277|+|AAS55725.1|glucose-1-phosphate_thymidyltransferase|AAS55725.1	Saccharide
ref39_31_42	BGC0000782|c1|4009-4902|+|AAD05455.1|putative_glucose-1-phosphate_thymidyltransferase|AAD05455.1	Saccharide
ref39_31_42	BGC0000785|c1|2451-3344|+|AAK27392.1|putative_glucose-1-phosphate_thymidyltransferase|AAK27392.1	Saccharide
ref42_58_14	BGC0000782|c1|4009-4902|+|AAD05455.1|putative_glucose-1-phosphate_thymidyltransferase|AAD05455.1	Saccharide
ref42_58_14	BGC0000785|c1|2451-3344|+|AAK27392.1|putative_glucose-1-phosphate_thymidyltransferase|AAK27392.1	Saccharide
ref44_15_42	BGC0000782|c1|4009-4902|+|AAD05455.1|putative_glucose-1-phosphate_thymidyltransferase|AAD05455.1	Saccharide
ref44_15_42	BGC0000785|c1|2451-3344|+|AAK27392.1|putative_glucose-1-phosphate_thymidyltransferase|AAK27392.1	Saccharide
ref54_148_12	BGC0001412|c1|3717-4604|+|AAD40709.1|glucose-1-phosphate_thymidyl_transferase|AAD40709.1	Saccharide
ref59_74_42	BGC0000782|c1|4009-4902|+|AAD05455.1|putative_glucose-1-phosphate_thymidyltransferase|AAD05455.1	Saccharide
ref59_74_42	BGC0000785|c1|2451-3344|+|AAK27392.1|putative_glucose-1-phosphate_thymidyltransferase|AAK27392.1	Saccharide
ref62_50_14	BGC0000782|c1|4009-4902|+|AAD05455.1|putative_glucose-1-phosphate_thymidyltransferase|AAD05455.1	Saccharide
ref62_50_14	BGC0000785|c1|2451-3344|+|AAK27392.1|putative_glucose-1-phosphate_thymidyltransferase|AAK27392.1	Saccharide
ref83_16_14	BGC0000782|c1|4009-4902|+|AAD05455.1|putative_glucose-1-phosphate_thymidyltransferase|AAD05455.1	Saccharide
ref83_16_14	BGC0000785|c1|2451-3344|+|AAK27392.1|putative_glucose-1-phosphate_thymidyltransferase|AAK27392.1	Saccharide
ref88_26_42	BGC0000782|c1|4009-4902|+|AAD05455.1|putative_glucose-1-phosphate_thymidyltransferase|AAD05455.1	Saccharide
ref88_26_42	BGC0000785|c1|2451-3344|+|AAK27392.1|putative_glucose-1-phosphate_thymidyltransferase|AAK27392.1	Saccharide
ref90_53_14	BGC0000782|c1|4009-4902|+|AAD05455.1|putative_glucose-1-phosphate_thymidyltransferase|AAD05455.1	Saccharide
ref90_53_14	BGC0000785|c1|2451-3344|+|AAK27392.1|putative_glucose-1-phosphate_thymidyltransferase|AAK27392.1	Saccharide
ref94_60_41	BGC0000782|c1|4009-4902|+|AAD05455.1|putative_glucose-1-phosphate_thymidyltransferase|AAD05455.1	Saccharide
ref94_60_41	BGC0000785|c1|2451-3344|+|AAK27392.1|putative_glucose-1-phosphate_thymidyltransferase|AAK27392.1	Saccharide
ref142_9_3	BGC0001411|c1|26540-27556|+|AAG26477.1|putative_dehydratase|AAG26477.1	Saccharide
ref46_8_279	BGC0001412|c1|24289-24454|+|AAD40729.1|putative_adenylate_kinase|AAD40729.1	Saccharide
ref145_12_3166	BGC0001344|c1|7076-7897|+|ADH04673.1|hypothetical_protein|ADH04673.1	NRP, Polyketide
ref46_8_300	BGC0000610|c1|1-978|-|ACR48327.1|Nos1|ACR48327.1	RiPP
ref65_23_80	BGC0000610|c1|1-978|-|ACR48327.1|Nos1|ACR48327.1	RiPP
ref143_5_24	BGC0000784|c1|2982-4295|+|AAM27540.1||AAM27540.1	Saccharide
ref3_4_14	BGC0001656|c1|100674-101162|-|AKQ22658.1|s-(hydroxymethyl)glutathione_dehydrogenase|AKQ22658.1	Polyketide
Bdellovibrio_bacteriovorus_strain_109J_1_2230	BGC0000783|c1|1-642|+|AAK21284.1|putative_cystathionine_gamma-lyase|AAK21284.1	Saccharide
Bdellovibrio_bacteriovorus_str_Tiberius_1_3651	BGC0000783|c1|1-642|+|AAK21284.1|putative_cystathionine_gamma-lyase|AAK21284.1	Saccharide
Bdellovibrio_bacteriovorus_W_1_2722	BGC0000783|c1|1-642|+|AAK21284.1|putative_cystathionine_gamma-lyase|AAK21284.1	Saccharide
Bdellovibrio_exovorus_JSS_1_2517	BGC0000783|c1|1-642|+|AAK21284.1|putative_cystathionine_gamma-lyase|AAK21284.1	Saccharide
Bdellovibrio_sp_NC01_1_3686	BGC0000783|c1|1-642|+|AAK21284.1|putative_cystathionine_gamma-lyase|AAK21284.1	Saccharide
ref11_45_8	BGC0000783|c1|1-642|+|AAK21284.1|putative_cystathionine_gamma-lyase|AAK21284.1	Saccharide
ref131_1_3443	BGC0000783|c1|1-642|+|AAK21284.1|putative_cystathionine_gamma-lyase|AAK21284.1	Saccharide
ref141_1_1212	BGC0000783|c1|1-642|+|AAK21284.1|putative_cystathionine_gamma-lyase|AAK21284.1	Saccharide
ref142_1_1285	BGC0000783|c1|1-642|+|AAK21284.1|putative_cystathionine_gamma-lyase|AAK21284.1	Saccharide
ref143_1_442	BGC0000783|c1|1-642|+|AAK21284.1|putative_cystathionine_gamma-lyase|AAK21284.1	Saccharide
ref144_1_132	BGC0000783|c1|1-642|+|AAK21284.1|putative_cystathionine_gamma-lyase|AAK21284.1	Saccharide
ref145_12_2185	BGC0000783|c1|1-642|+|AAK21284.1|putative_cystathionine_gamma-lyase|AAK21284.1	Saccharide
ref3_15_321	BGC0000783|c1|1-642|+|AAK21284.1|putative_cystathionine_gamma-lyase|AAK21284.1	Saccharide
ref43_53_54	BGC0000783|c1|1-642|+|AAK21284.1|putative_cystathionine_gamma-lyase|AAK21284.1	Saccharide
ref46_6_255	BGC0000783|c1|1-642|+|AAK21284.1|putative_cystathionine_gamma-lyase|AAK21284.1	Saccharide
ref69_14_531	BGC0000783|c1|1-642|+|AAK21284.1|putative_cystathionine_gamma-lyase|AAK21284.1	Saccharide
ref86_3_3	BGC0000783|c1|1-642|+|AAK21284.1|putative_cystathionine_gamma-lyase|AAK21284.1	Saccharide
ref2_30_242	BGC0000788|c1|3869-4987|+|AAV34519.1|GDP-mannose_dehydratase|AAV34519.1	Saccharide
Bdellovibrio_bacteriovorus_strain_109J_1_3547	BGC0001483|c1|8159-9475|-|ANA09449.1|PriG|ANA09449.1	Other
Bdellovibrio_bacteriovorus_str_Tiberius_1_746	BGC0001483|c1|8159-9475|-|ANA09449.1|PriG|ANA09449.1	Other
Bdellovibrio_bacteriovorus_W_1_535	BGC0001483|c1|8159-9475|-|ANA09449.1|PriG|ANA09449.1	Other
Bdellovibrio_exovorus_JSS_1_710	BGC0001483|c1|8159-9475|-|ANA09449.1|PriG|ANA09449.1	Other
Bdellovibrio_sp_NC01_1_769	BGC0001483|c1|8159-9475|-|ANA09449.1|PriG|ANA09449.1	Other
ref131_1_722	BGC0001483|c1|8159-9475|-|ANA09449.1|PriG|ANA09449.1	Other
ref141_1_2024	BGC0001483|c1|8159-9475|-|ANA09449.1|PriG|ANA09449.1	Other
ref142_1_2063	BGC0001483|c1|8159-9475|-|ANA09449.1|PriG|ANA09449.1	Other
ref143_14_234	BGC0001483|c1|8159-9475|-|ANA09449.1|PriG|ANA09449.1	Other
ref144_1_2874	BGC0001483|c1|8159-9475|-|ANA09449.1|PriG|ANA09449.1	Other
ref145_12_2898	BGC0001483|c1|8159-9475|-|ANA09449.1|PriG|ANA09449.1	Other
ref69_14_51	BGC0001483|c1|8159-9475|-|ANA09449.1|PriG|ANA09449.1	Other
ref141_2_84	BGC0000760|c1|16670-17281|+|CAB57205.1|putative_UDP-galactose_phosphate_transferase|CAB57205.1	Saccharide
ref144_1_1471	BGC0001093|c1|188-1666|-|AAY32956.1|metabolite_MFS_transporter|AAY32956.1	NRP, Polyketide
ref59_33_37	BGC0001941|c1|7488-8918|-|AXM42947.1|S-adenosylhomocysteinase|AXM42947.1	NRP, Polyketide
ref90_39_37	BGC0001941|c1|7488-8918|-|AXM42947.1|S-adenosylhomocysteinase|AXM42947.1	NRP, Polyketide
ref145_12_534	BGC0000790|c1|269-1153|+|ABK27313.1|RfbB|ABK27313.1	Saccharide
Bdellovibrio_exovorus_JSS_1_1482	BGC0000773|c1|3347-4228|+|AAC63614.1|RmlA|AAC63614.1	Saccharide
ref56_96_19	BGC0000795|c1|20360-21277|+|AAS55725.1|glucose-1-phosphate_thymidyltransferase|AAS55725.1	Saccharide
Bdellovibrio_exovorus_JSS_1_2517	BGC0000774|c1|28596-29795|-|AAK53484.1|cystathionine_gamma-synthase|AAK53484.1	Saccharide
ref69_9_99	BGC0000727|c1|23652-24566|+|ACK77763.1|putative_NDP-glucose_phosphate_nucleotidyltransferase|ACK77763.1	Saccharide
Bdellovibrio_bacteriovorus_W_1_1175	BGC0000782|c1|4009-4902|+|AAD05455.1|putative_glucose-1-phosphate_thymidyltransferase|AAD05455.1	Saccharide
Bdellovibrio_bacteriovorus_W_1_1175	BGC0000785|c1|2451-3344|+|AAK27392.1|putative_glucose-1-phosphate_thymidyltransferase|AAK27392.1	Saccharide
ref145_12_535	BGC0000773|c1|3347-4228|+|AAC63614.1|RmlA|AAC63614.1	Saccharide
ref145_12_535	BGC0000774|c1|6931-7818|-|AAA16191.1|glucose-1-phosphate_thymidylyltransferase|AAA16191.1	Saccharide
ref3_15_146	BGC0000773|c1|3347-4228|+|AAC63614.1|RmlA|AAC63614.1	Saccharide
ref3_15_146	BGC0000797|c1|23238-24116|+|AAC44072.1|glucose-1-phosphate_thymidylyltransferase|AAC44072.1	Saccharide
ref55_38_8	BGC0000151|c1|145128-146000|-|SAMR0487|putative_glucose-1-phosphate_thymidyltransferase|CAJ88197.1	Polyketide, Saccharide
Bdellovibrio_bacteriovorus_W_1_1175	BGC0000780|c1|6559-7425|+|BAG50457.1|glucose-1-phosphate-thymidylyltransferase|BAG50457.1	Saccharide
ref65_23_32	BGC0000794|c1|13427-14326|+|AAR99610.1|glucose-1-phosphate_thymidyltransferase|AAR99610.1	Saccharide
Bdellovibrio_exovorus_JSS_1_1281	BGC0000774|c1|1692-2420|-|AAK53462.1|alpha_subunit_of_putative_3-oxoacid_CoA-transferase|AAK53462.1	Saccharide
ref12_23_53	BGC0000774|c1|1692-2420|-|AAK53462.1|alpha_subunit_of_putative_3-oxoacid_CoA-transferase|AAK53462.1	Saccharide
ref26_2_96	BGC0000774|c1|1692-2420|-|AAK53462.1|alpha_subunit_of_putative_3-oxoacid_CoA-transferase|AAK53462.1	Saccharide
ref11_15_12	BGC0001772|c1|119044-120018|-|ATX68123.1|1,4-dihydroxy-2-naphthoyl-CoA_synthase|ATX68123.1	Polyketide
ref2_30_242	BGC0000799|c1|8659-9780|+|AAC77842.1|GDP-D-mannose_dehydratase|AAC77842.1	Saccharide
ref2_30_242	BGC0000787|c1|3285-4406|+|AAR90885.1|GDP-mannose_4,6-dehydratase|AAR90885.1	Saccharide
Bdellovibrio_bacteriovorus_strain_109J_1_1259	BGC0001090|c1|42485-43186|-|RBAM_018220|ScoA|ABS74185.1	NRP, Polyketide
Bdellovibrio_bacteriovorus_strain_109J_1_1259	BGC0001098|c1|1192-1893|+|BAB69694.1||BAB69694.1	NRP, Polyketide
Bdellovibrio_bacteriovorus_str_Tiberius_1_2051	BGC0001090|c1|42485-43186|-|RBAM_018220|ScoA|ABS74185.1	NRP, Polyketide
Bdellovibrio_bacteriovorus_str_Tiberius_1_2051	BGC0001098|c1|1192-1893|+|BAB69694.1||BAB69694.1	NRP, Polyketide
Bdellovibrio_bacteriovorus_W_1_1378	BGC0001090|c1|42485-43186|-|RBAM_018220|ScoA|ABS74185.1	NRP, Polyketide
Bdellovibrio_bacteriovorus_W_1_1378	BGC0001098|c1|1192-1893|+|BAB69694.1||BAB69694.1	NRP, Polyketide
Bdellovibrio_sp_NC01_1_1955	BGC0001090|c1|42485-43186|-|RBAM_018220|ScoA|ABS74185.1	NRP, Polyketide
Bdellovibrio_sp_NC01_1_1955	BGC0001098|c1|1192-1893|+|BAB69694.1||BAB69694.1	NRP, Polyketide
ref12_23_53	BGC0001090|c1|42485-43186|-|RBAM_018220|ScoA|ABS74185.1	NRP, Polyketide
ref12_23_53	BGC0001098|c1|1192-1893|+|BAB69694.1||BAB69694.1	NRP, Polyketide
ref131_1_1899	BGC0001090|c1|42485-43186|-|RBAM_018220|ScoA|ABS74185.1	NRP, Polyketide
ref131_1_1899	BGC0001098|c1|1192-1893|+|BAB69694.1||BAB69694.1	NRP, Polyketide
ref142_5_192	BGC0001090|c1|42485-43186|-|RBAM_018220|ScoA|ABS74185.1	NRP, Polyketide
ref142_5_192	BGC0001098|c1|1192-1893|+|BAB69694.1||BAB69694.1	NRP, Polyketide
ref143_17_177	BGC0001090|c1|42485-43186|-|RBAM_018220|ScoA|ABS74185.1	NRP, Polyketide
ref143_17_177	BGC0001098|c1|1192-1893|+|BAB69694.1||BAB69694.1	NRP, Polyketide
ref144_1_1703	BGC0001090|c1|42485-43186|-|RBAM_018220|ScoA|ABS74185.1	NRP, Polyketide
ref144_1_1703	BGC0001098|c1|1192-1893|+|BAB69694.1||BAB69694.1	NRP, Polyketide
ref2_4_7	BGC0001090|c1|42485-43186|-|RBAM_018220|ScoA|ABS74185.1	NRP, Polyketide
ref2_4_7	BGC0001098|c1|1192-1893|+|BAB69694.1||BAB69694.1	NRP, Polyketide
ref26_2_96	BGC0001090|c1|42485-43186|-|RBAM_018220|ScoA|ABS74185.1	NRP, Polyketide
ref26_2_96	BGC0001098|c1|1192-1893|+|BAB69694.1||BAB69694.1	NRP, Polyketide
ref46_4_77	BGC0001090|c1|42485-43186|-|RBAM_018220|ScoA|ABS74185.1	NRP, Polyketide
ref46_4_77	BGC0001098|c1|1192-1893|+|BAB69694.1||BAB69694.1	NRP, Polyketide
ref55_27_68	BGC0000774|c1|1692-2420|-|AAK53462.1|alpha_subunit_of_putative_3-oxoacid_CoA-transferase|AAK53462.1	Saccharide
ref2_1_86	BGC0000656|c1|1324-2838|+|AAL02000.1|phytoene_dehydrogenase|AAL02000.1	Terpene
ref26_13_292	BGC0001413|c1|51238-51999|-|AKP45406.1|ABC_transporter_ATP-binding_protein|AKP45406.1	NRP
ref55_33_7	BGC0000913|c1|7239-8096|+|ACD75094.1|MenB|ACD75094.1	Other
ref3_15_139	BGC0000772|c1|5338-6426|+|AAC98612.1|GDP-mannose_dehydratase|AAC98612.1	Saccharide
ref3_15_139	BGC0001411|c1|4415-5488|-|AAL61891.1|Gmd|AAL61891.1	Saccharide
ref12_8_117	BGC0000774|c1|28596-29795|-|AAK53484.1|cystathionine_gamma-synthase|AAK53484.1	Saccharide
ref26_13_143	BGC0000774|c1|28596-29795|-|AAK53484.1|cystathionine_gamma-synthase|AAK53484.1	Saccharide
Bdellovibrio_exovorus_JSS_1_1830	BGC0000997|c1|237-1925|+|CAL80814.1|urocanase|CAL80814.1	NRP, Polyketide
ref12_10_144	BGC0000774|c1|7882-8937|-|AAK53466.1|dTDP-glucose_4,6-dehydratase|AAK53466.1	Saccharide
ref26_8_144	BGC0000774|c1|7882-8937|-|AAK53466.1|dTDP-glucose_4,6-dehydratase|AAK53466.1	Saccharide
ref55_38_8	BGC0000794|c1|13427-14326|+|AAR99610.1|glucose-1-phosphate_thymidyltransferase|AAR99610.1	Saccharide
ref46_3_62	BGC0001483|c1|8159-9475|-|ANA09449.1|PriG|ANA09449.1	Other
ref12_3_47	BGC0001483|c1|8159-9475|-|ANA09449.1|PriG|ANA09449.1	Other
ref26_6_63	BGC0001483|c1|8159-9475|-|ANA09449.1|PriG|ANA09449.1	Other
ref46_12_171	BGC0000656|c1|1324-2838|+|AAL02000.1|phytoene_dehydrogenase|AAL02000.1	Terpene
ref33_19_37	BGC0001472|c1|264-683|+|AGN11663.1|S12_ribosomal_protein|AGN11663.1	RiPP
ref11_42_57	BGC0000773|c1|3347-4228|+|AAC63614.1|RmlA|AAC63614.1	Saccharide
ref3_15_146	BGC0000782|c1|4009-4902|+|AAD05455.1|putative_glucose-1-phosphate_thymidyltransferase|AAD05455.1	Saccharide
ref3_15_146	BGC0000785|c1|2451-3344|+|AAK27392.1|putative_glucose-1-phosphate_thymidyltransferase|AAK27392.1	Saccharide
ref65_23_32	BGC0000782|c1|4009-4902|+|AAD05455.1|putative_glucose-1-phosphate_thymidyltransferase|AAD05455.1	Saccharide
ref65_23_32	BGC0000785|c1|2451-3344|+|AAK27392.1|putative_glucose-1-phosphate_thymidyltransferase|AAK27392.1	Saccharide
ref12_8_217	BGC0001521|c1|13017-14474|-|Haur_0032|Catalase|ABX02684.1	NRP
ref26_13_43	BGC0001521|c1|13017-14474|-|Haur_0032|Catalase|ABX02684.1	NRP
Bdellovibrio_bacteriovorus_strain_109J_1_3235	BGC0001941|c1|7488-8918|-|AXM42947.1|S-adenosylhomocysteinase|AXM42947.1	NRP, Polyketide
Bdellovibrio_bacteriovorus_str_Tiberius_1_1321	BGC0001941|c1|7488-8918|-|AXM42947.1|S-adenosylhomocysteinase|AXM42947.1	NRP, Polyketide
ref131_1_1207	BGC0001941|c1|7488-8918|-|AXM42947.1|S-adenosylhomocysteinase|AXM42947.1	NRP, Polyketide
ref144_1_2393	BGC0001941|c1|7488-8918|-|AXM42947.1|S-adenosylhomocysteinase|AXM42947.1	NRP, Polyketide
Bdellovibrio_bacteriovorus_W_1_1988	BGC0001291|c1|1-711|+|BAT21389.1|hypothetical_protein|BAT21389.1	RiPP
ref145_12_2995	BGC0001291|c1|1-711|+|BAT21389.1|hypothetical_protein|BAT21389.1	RiPP
Bdellovibrio_bacteriovorus_strain_109J_1_3598	BGC0001061|c1|1-358|+|ACN64816.1|PokSAMS|ACN64816.1	Polyketide, Saccharide
Bdellovibrio_bacteriovorus_str_Tiberius_1_796	BGC0001061|c1|1-358|+|ACN64816.1|PokSAMS|ACN64816.1	Polyketide, Saccharide
Bdellovibrio_bacteriovorus_W_1_562	BGC0001061|c1|1-358|+|ACN64816.1|PokSAMS|ACN64816.1	Polyketide, Saccharide
ref131_1_772	BGC0001061|c1|1-358|+|ACN64816.1|PokSAMS|ACN64816.1	Polyketide, Saccharide
ref143_14_276	BGC0001061|c1|1-358|+|ACN64816.1|PokSAMS|ACN64816.1	Polyketide, Saccharide
ref144_1_2822	BGC0001061|c1|1-358|+|ACN64816.1|PokSAMS|ACN64816.1	Polyketide, Saccharide
ref69_14_22	BGC0001061|c1|1-358|+|ACN64816.1|PokSAMS|ACN64816.1	Polyketide, Saccharide
ref66_77_65	BGC0000781|c1|14592-16589|+|AAF23989.1|WbpM|AAF23989.1	Saccharide
Bdellovibrio_bacteriovorus_W_1_1988	BGC0001796|c1|1278-2336|-|BrL25_22150|arsenical-resistance_protein|ATO51556.1	NRP
ref12_8_257	BGC0000963|c1|18307-18660|-|AAG02350.1|PHNA-like_protein|AAG02350.1	NRP, Polyketide, Saccharide
ref26_13_3	BGC0000963|c1|18307-18660|-|AAG02350.1|PHNA-like_protein|AAG02350.1	NRP, Polyketide, Saccharide
Bdellovibrio_bacteriovorus_strain_109J_1_885	BGC0000784|c1|5306-5890|+|AAM27542.1||AAM27542.1	Saccharide
Bdellovibrio_sp_NC01_1_1563	BGC0000784|c1|5306-5890|+|AAM27542.1||AAM27542.1	Saccharide
ref113_3_276	BGC0001098|c1|1911-2573|+|BAB69695.1||BAB69695.1	NRP, Polyketide
ref113_3_276	BGC0001090|c1|41805-42467|-|RBAM_018210|ScoB|ABS74184.1	NRP, Polyketide
ref12_10_143	BGC0000782|c1|4009-4902|+|AAD05455.1|putative_glucose-1-phosphate_thymidyltransferase|AAD05455.1	Saccharide
ref12_10_143	BGC0000785|c1|2451-3344|+|AAK27392.1|putative_glucose-1-phosphate_thymidyltransferase|AAK27392.1	Saccharide
ref26_8_143	BGC0000782|c1|4009-4902|+|AAD05455.1|putative_glucose-1-phosphate_thymidyltransferase|AAD05455.1	Saccharide
ref26_8_143	BGC0000785|c1|2451-3344|+|AAK27392.1|putative_glucose-1-phosphate_thymidyltransferase|AAK27392.1	Saccharide
Bdellovibrio_sp_NC01_1_1205	BGC0001941|c1|7488-8918|-|AXM42947.1|S-adenosylhomocysteinase|AXM42947.1	NRP, Polyketide
ref69_3_25	BGC0001941|c1|7488-8918|-|AXM42947.1|S-adenosylhomocysteinase|AXM42947.1	NRP, Polyketide
ref54_148_12	BGC0000794|c1|13427-14326|+|AAR99610.1|glucose-1-phosphate_thymidyltransferase|AAR99610.1	Saccharide
ref54_148_12	BGC0000727|c1|23652-24566|+|ACK77763.1|putative_NDP-glucose_phosphate_nucleotidyltransferase|ACK77763.1	Saccharide
ref2_30_242	BGC0000772|c1|5338-6426|+|AAC98612.1|GDP-mannose_dehydratase|AAC98612.1	Saccharide
ref64_6_5	BGC0001772|c1|119044-120018|-|ATX68123.1|1,4-dihydroxy-2-naphthoyl-CoA_synthase|ATX68123.1	Polyketide
ref65_21_45	BGC0001483|c1|8159-9475|-|ANA09449.1|PriG|ANA09449.1	Other
ref145_12_534	BGC0000774|c1|7882-8937|-|AAK53466.1|dTDP-glucose_4,6-dehydratase|AAK53466.1	Saccharide
ref69_9_124	BGC0000774|c1|7882-8937|-|AAK53466.1|dTDP-glucose_4,6-dehydratase|AAK53466.1	Saccharide
ref65_5_273	BGC0001687|c1|28174-29829|+|AEQ20433.1|chaperonin_GroEL_protein|AEQ20433.1	Other
ref141_2_84	BGC0001947|c1|11325-11933|+|AWL83836.1|ItrA1|AWL83836.1	Saccharide
Bdellovibrio_exovorus_JSS_1_1281	BGC0001090|c1|42485-43186|-|RBAM_018220|ScoA|ABS74185.1	NRP, Polyketide
Bdellovibrio_exovorus_JSS_1_1281	BGC0001098|c1|1192-1893|+|BAB69694.1||BAB69694.1	NRP, Polyketide
ref145_12_794	BGC0001090|c1|42485-43186|-|RBAM_018220|ScoA|ABS74185.1	NRP, Polyketide
ref145_12_794	BGC0001098|c1|1192-1893|+|BAB69694.1||BAB69694.1	NRP, Polyketide
ref55_38_8	BGC0000795|c1|20360-21277|+|AAS55725.1|glucose-1-phosphate_thymidyltransferase|AAS55725.1	Saccharide
Bdellovibrio_exovorus_JSS_1_1482	BGC0000794|c1|13427-14326|+|AAR99610.1|glucose-1-phosphate_thymidyltransferase|AAR99610.1	Saccharide
ref12_10_141	BGC0000788|c1|3869-4987|+|AAV34519.1|GDP-mannose_dehydratase|AAV34519.1	Saccharide
ref12_10_141	BGC0000799|c1|8659-9780|+|AAC77842.1|GDP-D-mannose_dehydratase|AAC77842.1	Saccharide
ref12_10_141	BGC0000787|c1|3285-4406|+|AAR90885.1|GDP-mannose_4,6-dehydratase|AAR90885.1	Saccharide
ref26_8_141	BGC0000788|c1|3869-4987|+|AAV34519.1|GDP-mannose_dehydratase|AAV34519.1	Saccharide
ref26_8_141	BGC0000799|c1|8659-9780|+|AAC77842.1|GDP-D-mannose_dehydratase|AAC77842.1	Saccharide
ref26_8_141	BGC0000787|c1|3285-4406|+|AAR90885.1|GDP-mannose_4,6-dehydratase|AAR90885.1	Saccharide
ref54_51_42	BGC0001413|c1|51238-51999|-|AKP45406.1|ABC_transporter_ATP-binding_protein|AKP45406.1	NRP
Bdellovibrio_bacteriovorus_W_1_1175	BGC0000794|c1|13427-14326|+|AAR99610.1|glucose-1-phosphate_thymidyltransferase|AAR99610.1	Saccharide
Bdellovibrio_bacteriovorus_W_1_1175	BGC0000795|c1|20360-21277|+|AAS55725.1|glucose-1-phosphate_thymidyltransferase|AAS55725.1	Saccharide
ref113_12_162	BGC0000794|c1|13427-14326|+|AAR99610.1|glucose-1-phosphate_thymidyltransferase|AAR99610.1	Saccharide
ref113_12_162	BGC0000795|c1|20360-21277|+|AAS55725.1|glucose-1-phosphate_thymidyltransferase|AAS55725.1	Saccharide
ref142_1_1479	BGC0001687|c1|27857-28144|+|AEQ20432.1|chaperonin_10_Kd_subunit_(GroES)_protein|AEQ20432.1	Other
ref143_19_277	BGC0001687|c1|27857-28144|+|AEQ20432.1|chaperonin_10_Kd_subunit_(GroES)_protein|AEQ20432.1	Other
ref33_22_54	BGC0000656|c1|1324-2838|+|AAL02000.1|phytoene_dehydrogenase|AAL02000.1	Terpene
ref113_3_276	BGC0000360|c1|40708-41652|+|CBL93725.1|3-oxoacid_CoA-transferase|CBL93725.1	NRP
Bdellovibrio_bacteriovorus_strain_109J_1_2433	BGC0001687|c1|28174-29829|+|AEQ20433.1|chaperonin_GroEL_protein|AEQ20433.1	Other
Bdellovibrio_bacteriovorus_str_Tiberius_1_92	BGC0001687|c1|28174-29829|+|AEQ20433.1|chaperonin_GroEL_protein|AEQ20433.1	Other
ref131_1_93	BGC0001687|c1|28174-29829|+|AEQ20433.1|chaperonin_GroEL_protein|AEQ20433.1	Other
ref144_1_3518	BGC0001687|c1|28174-29829|+|AEQ20433.1|chaperonin_GroEL_protein|AEQ20433.1	Other
ref2_4_6	BGC0000774|c1|1054-1692|-|AAK53493.1|beta-subunit_of_putative_3-oxoacid_CoA-transferase|AAK53493.1	Saccharide
ref55_27_67	BGC0000774|c1|1054-1692|-|AAK53493.1|beta-subunit_of_putative_3-oxoacid_CoA-transferase|AAK53493.1	Saccharide
ref12_10_141	BGC0001411|c1|4415-5488|-|AAL61891.1|Gmd|AAL61891.1	Saccharide
ref26_8_141	BGC0001411|c1|4415-5488|-|AAL61891.1|Gmd|AAL61891.1	Saccharide
Bdellovibrio_bacteriovorus_strain_109J_1_3235	BGC0000279|c1|1-1419|-|ADE22275.1|putative_adenosylhomocysteinase|ADE22275.1	Polyketide
Bdellovibrio_bacteriovorus_str_Tiberius_1_1321	BGC0000279|c1|1-1419|-|ADE22275.1|putative_adenosylhomocysteinase|ADE22275.1	Polyketide
ref131_1_1207	BGC0000279|c1|1-1419|-|ADE22275.1|putative_adenosylhomocysteinase|ADE22275.1	Polyketide
ref144_1_2393	BGC0000279|c1|1-1419|-|ADE22275.1|putative_adenosylhomocysteinase|ADE22275.1	Polyketide
Bdellovibrio_bacteriovorus_str_Tiberius_1_2555	BGC0001148|c1|23599-23955|-|BAP82663.1|hypothetical_protein|BAP82663.1	NRP, RiPP
Bdellovibrio_bacteriovorus_W_1_1175	BGC0000774|c1|6931-7818|-|AAA16191.1|glucose-1-phosphate_thymidylyltransferase|AAA16191.1	Saccharide
ref69_14_717	BGC0001687|c1|28174-29829|+|AEQ20433.1|chaperonin_GroEL_protein|AEQ20433.1	Other
ref11_42_57	BGC0000795|c1|20360-21277|+|AAS55725.1|glucose-1-phosphate_thymidyltransferase|AAS55725.1	Saccharide
ref12_10_141	BGC0000772|c1|5338-6426|+|AAC98612.1|GDP-mannose_dehydratase|AAC98612.1	Saccharide
ref26_8_141	BGC0000772|c1|5338-6426|+|AAC98612.1|GDP-mannose_dehydratase|AAC98612.1	Saccharide
Bdellovibrio_bacteriovorus_W_1_83	BGC0001687|c1|28174-29829|+|AEQ20433.1|chaperonin_GroEL_protein|AEQ20433.1	Other
ref141_1_1436	BGC0001687|c1|28174-29829|+|AEQ20433.1|chaperonin_GroEL_protein|AEQ20433.1	Other
ref142_1_1480	BGC0001687|c1|28174-29829|+|AEQ20433.1|chaperonin_GroEL_protein|AEQ20433.1	Other
ref143_19_276	BGC0001687|c1|28174-29829|+|AEQ20433.1|chaperonin_GroEL_protein|AEQ20433.1	Other
ref69_9_99	BGC0000782|c1|4009-4902|+|AAD05455.1|putative_glucose-1-phosphate_thymidyltransferase|AAD05455.1	Saccharide
ref69_9_99	BGC0000785|c1|2451-3344|+|AAK27392.1|putative_glucose-1-phosphate_thymidyltransferase|AAK27392.1	Saccharide
Bdellovibrio_exovorus_JSS_1_2395	BGC0001687|c1|28174-29829|+|AEQ20433.1|chaperonin_GroEL_protein|AEQ20433.1	Other
Bdellovibrio_sp_NC01_1_98	BGC0001687|c1|28174-29829|+|AEQ20433.1|chaperonin_GroEL_protein|AEQ20433.1	Other
ref145_12_2382	BGC0001687|c1|28174-29829|+|AEQ20433.1|chaperonin_GroEL_protein|AEQ20433.1	Other
ref54_151_43	BGC0001687|c1|28174-29829|+|AEQ20433.1|chaperonin_GroEL_protein|AEQ20433.1	Other
ref56_41_90	BGC0001687|c1|28174-29829|+|AEQ20433.1|chaperonin_GroEL_protein|AEQ20433.1	Other
ref65_23_82	BGC0001472|c1|264-683|+|AGN11663.1|S12_ribosomal_protein|AGN11663.1	RiPP
ref12_7_66	BGC0001687|c1|28174-29829|+|AEQ20433.1|chaperonin_GroEL_protein|AEQ20433.1	Other
ref26_13_395	BGC0001687|c1|28174-29829|+|AEQ20433.1|chaperonin_GroEL_protein|AEQ20433.1	Other
ref3_15_108	BGC0001687|c1|28174-29829|+|AEQ20433.1|chaperonin_GroEL_protein|AEQ20433.1	Other
ref11_42_57	BGC0000794|c1|13427-14326|+|AAR99610.1|glucose-1-phosphate_thymidyltransferase|AAR99610.1	Saccharide
ref12_10_144	BGC0000790|c1|269-1153|+|ABK27313.1|RfbB|ABK27313.1	Saccharide
ref26_8_144	BGC0000790|c1|269-1153|+|ABK27313.1|RfbB|ABK27313.1	Saccharide
ref46_8_262	BGC0000698|c1|7011-8069|+|ABC42542.1|putative_mannose_dehydratase|ABC42542.1	Saccharide
ref12_7_66	BGC0001053|c1|10550-12193|-|CAF05633.1|hypothetical_protein|CAF05633.1	NRP, Polyketide
ref26_13_395	BGC0001053|c1|10550-12193|-|CAF05633.1|hypothetical_protein|CAF05633.1	NRP, Polyketide
ref46_6_307	BGC0001053|c1|10550-12193|-|CAF05633.1|hypothetical_protein|CAF05633.1	NRP, Polyketide
ref3_14_351	BGC0001421|c1|39541-41064|-|APZ78731.1|ATP-dependent_RNA_helicase_RhlE|APZ78731.1	NRP, Polyketide
ref3_14_351	BGC0001421|c1|39541-41064|-|orf5|ATP-dependent_RNA_helicase_RhlE|orf5	NRP, Polyketide
ref3_14_19	BGC0001061|c1|1-358|+|ACN64816.1|PokSAMS|ACN64816.1	Polyketide, Saccharide
ref46_3_93	BGC0001061|c1|1-358|+|ACN64816.1|PokSAMS|ACN64816.1	Polyketide, Saccharide
Bdellovibrio_bacteriovorus_W_1_1377	BGC0000774|c1|1054-1692|-|AAK53493.1|beta-subunit_of_putative_3-oxoacid_CoA-transferase|AAK53493.1	Saccharide
ref113_3_276	BGC0000774|c1|1054-1692|-|AAK53493.1|beta-subunit_of_putative_3-oxoacid_CoA-transferase|AAK53493.1	Saccharide
ref3_3_119	BGC0000774|c1|1054-1692|-|AAK53493.1|beta-subunit_of_putative_3-oxoacid_CoA-transferase|AAK53493.1	Saccharide
ref46_4_78	BGC0000774|c1|1054-1692|-|AAK53493.1|beta-subunit_of_putative_3-oxoacid_CoA-transferase|AAK53493.1	Saccharide
ref141_1_1928	BGC0000963|c1|18307-18660|-|AAG02350.1|PHNA-like_protein|AAG02350.1	NRP, Polyketide, Saccharide
Bdellovibrio_bacteriovorus_strain_109J_1_231	BGC0001902|c1|35678-37015|-|AJY78097.1|homogentisate_12-dioxygenase|AJY78097.1	NRP, Polyketide
Bdellovibrio_bacteriovorus_str_Tiberius_1_3098	BGC0001902|c1|35678-37015|-|AJY78097.1|homogentisate_12-dioxygenase|AJY78097.1	NRP, Polyketide
ref131_1_2889	BGC0001902|c1|35678-37015|-|AJY78097.1|homogentisate_12-dioxygenase|AJY78097.1	NRP, Polyketide
ref144_1_679	BGC0001902|c1|35678-37015|-|AJY78097.1|homogentisate_12-dioxygenase|AJY78097.1	NRP, Polyketide
ref145_12_940	BGC0001344|c1|7076-7897|+|ADH04673.1|hypothetical_protein|ADH04673.1	NRP, Polyketide
ref86_18_52	BGC0000913|c1|7239-8096|+|ACD75094.1|MenB|ACD75094.1	Other
ref46_6_307	BGC0001687|c1|28174-29829|+|AEQ20433.1|chaperonin_GroEL_protein|AEQ20433.1	Other
ref97_15_12	BGC0001687|c1|28174-29829|+|AEQ20433.1|chaperonin_GroEL_protein|AEQ20433.1	Other
Bdellovibrio_bacteriovorus_strain_109J_1_2433	BGC0001053|c1|10550-12193|-|CAF05633.1|hypothetical_protein|CAF05633.1	NRP, Polyketide
Bdellovibrio_bacteriovorus_str_Tiberius_1_92	BGC0001053|c1|10550-12193|-|CAF05633.1|hypothetical_protein|CAF05633.1	NRP, Polyketide
Bdellovibrio_sp_NC01_1_98	BGC0001053|c1|10550-12193|-|CAF05633.1|hypothetical_protein|CAF05633.1	NRP, Polyketide
ref131_1_93	BGC0001053|c1|10550-12193|-|CAF05633.1|hypothetical_protein|CAF05633.1	NRP, Polyketide
ref141_1_1436	BGC0001053|c1|10550-12193|-|CAF05633.1|hypothetical_protein|CAF05633.1	NRP, Polyketide
ref142_1_1480	BGC0001053|c1|10550-12193|-|CAF05633.1|hypothetical_protein|CAF05633.1	NRP, Polyketide
ref143_19_276	BGC0001053|c1|10550-12193|-|CAF05633.1|hypothetical_protein|CAF05633.1	NRP, Polyketide
ref144_1_3518	BGC0001053|c1|10550-12193|-|CAF05633.1|hypothetical_protein|CAF05633.1	NRP, Polyketide
ref3_15_108	BGC0001053|c1|10550-12193|-|CAF05633.1|hypothetical_protein|CAF05633.1	NRP, Polyketide
ref54_151_43	BGC0001053|c1|10550-12193|-|CAF05633.1|hypothetical_protein|CAF05633.1	NRP, Polyketide
ref56_41_90	BGC0001053|c1|10550-12193|-|CAF05633.1|hypothetical_protein|CAF05633.1	NRP, Polyketide
ref65_5_273	BGC0001053|c1|10550-12193|-|CAF05633.1|hypothetical_protein|CAF05633.1	NRP, Polyketide
ref69_14_717	BGC0001053|c1|10550-12193|-|CAF05633.1|hypothetical_protein|CAF05633.1	NRP, Polyketide
ref64_86_73	BGC0001283|c1|1890-2312|-|SLI_RS05020|cobalamin_B12-binding_domain-containing_protein|WP_016325495.1	Polyketide
ref66_77_8	BGC0001283|c1|1890-2312|-|SLI_RS05020|cobalamin_B12-binding_domain-containing_protein|WP_016325495.1	Polyketide
ref78_16_8	BGC0001283|c1|1890-2312|-|SLI_RS05020|cobalamin_B12-binding_domain-containing_protein|WP_016325495.1	Polyketide
ref86_38_8	BGC0001283|c1|1890-2312|-|SLI_RS05020|cobalamin_B12-binding_domain-containing_protein|WP_016325495.1	Polyketide
ref97_13_19	BGC0001283|c1|1890-2312|-|SLI_RS05020|cobalamin_B12-binding_domain-containing_protein|WP_016325495.1	Polyketide
ref2_6_5	BGC0000795|c1|20360-21277|+|AAS55725.1|glucose-1-phosphate_thymidyltransferase|AAS55725.1	Saccharide
ref145_12_1026	BGC0001093|c1|188-1666|-|AAY32956.1|metabolite_MFS_transporter|AAY32956.1	NRP, Polyketide
ref11_15_12	BGC0000913|c1|7239-8096|+|ACD75094.1|MenB|ACD75094.1	Other
ref12_8_77	BGC0000122|c1|25029-26702|-|AHN85650.1|Phn1|AHN85650.1	Polyketide
ref26_13_182	BGC0000122|c1|25029-26702|-|AHN85650.1|Phn1|AHN85650.1	Polyketide
ref46_6_491	BGC0000122|c1|25029-26702|-|AHN85650.1|Phn1|AHN85650.1	Polyketide
ref65_5_159	BGC0001400|c1|31-1721|+|ATEG_09616|ATP_synthase_beta_chain,_mitochondrial_precursor|EAU29807.1	Polyketide
ref54_62_12	BGC0001093|c1|188-1666|-|AAY32956.1|metabolite_MFS_transporter|AAY32956.1	NRP, Polyketide
ref3_14_351	BGC0001423|c1|33613-35124|-|APZ78758.1|ATP-dependent_RNA_helicase_RhlE|APZ78758.1	NRP, Polyketide
ref3_14_351	BGC0001423|c1|33613-35124|-|orf5|ATP-dependent_RNA_helicase_RhlE|orf5	NRP, Polyketide
ref3_14_351	BGC0001428|c1|37172-38659|-|APZ78811.1|ATP-dependent_RNA_helicase_RhlE|APZ78811.1	NRP, Polyketide
ref3_14_351	BGC0001428|c1|37172-38659|-|orf6|ATP-dependent_RNA_helicase_RhlE|orf6	NRP, Polyketide
ref66_164_12	BGC0000119|c1|9066-10160|-|ACJ24846.1|valine_dehydrogenase_(NADP+)-like_protein|ACJ24846.1	Polyketide, Saccharide
ref141_1_1928	BGC0001148|c1|23599-23955|-|BAP82663.1|hypothetical_protein|BAP82663.1	NRP, RiPP
ref3_15_275	BGC0000122|c1|25029-26702|-|AHN85650.1|Phn1|AHN85650.1	Polyketide
ref65_5_127	BGC0000122|c1|25029-26702|-|AHN85650.1|Phn1|AHN85650.1	Polyketide
Bdellovibrio_bacteriovorus_W_1_2793	BGC0001400|c1|31-1721|+|ATEG_09616|ATP_synthase_beta_chain,_mitochondrial_precursor|EAU29807.1	Polyketide
ref3_15_241	BGC0001400|c1|31-1721|+|ATEG_09616|ATP_synthase_beta_chain,_mitochondrial_precursor|EAU29807.1	Polyketide
Bdellovibrio_exovorus_JSS_1_2625	BGC0001400|c1|31-1721|+|ATEG_09616|ATP_synthase_beta_chain,_mitochondrial_precursor|EAU29807.1	Polyketide
ref12_8_50	BGC0001400|c1|31-1721|+|ATEG_09616|ATP_synthase_beta_chain,_mitochondrial_precursor|EAU29807.1	Polyketide
ref26_13_209	BGC0001400|c1|31-1721|+|ATEG_09616|ATP_synthase_beta_chain,_mitochondrial_precursor|EAU29807.1	Polyketide
ref46_6_455	BGC0001400|c1|31-1721|+|ATEG_09616|ATP_synthase_beta_chain,_mitochondrial_precursor|EAU29807.1	Polyketide
ref69_14_613	BGC0001400|c1|31-1721|+|ATEG_09616|ATP_synthase_beta_chain,_mitochondrial_precursor|EAU29807.1	Polyketide
Bdellovibrio_bacteriovorus_W_1_2765	BGC0000122|c1|25029-26702|-|AHN85650.1|Phn1|AHN85650.1	Polyketide
ref141_1_1260	BGC0000122|c1|25029-26702|-|AHN85650.1|Phn1|AHN85650.1	Polyketide
ref43_70_13	BGC0000122|c1|25029-26702|-|AHN85650.1|Phn1|AHN85650.1	Polyketide
ref69_14_581	BGC0000122|c1|25029-26702|-|AHN85650.1|Phn1|AHN85650.1	Polyketide
ref86_47_32	BGC0000122|c1|25029-26702|-|AHN85650.1|Phn1|AHN85650.1	Polyketide
ref97_34_22	BGC0000122|c1|25029-26702|-|AHN85650.1|Phn1|AHN85650.1	Polyketide
Bdellovibrio_bacteriovorus_strain_109J_1_2325	BGC0001400|c1|31-1721|+|ATEG_09616|ATP_synthase_beta_chain,_mitochondrial_precursor|EAU29807.1	Polyketide
Bdellovibrio_bacteriovorus_str_Tiberius_1_3739	BGC0001400|c1|31-1721|+|ATEG_09616|ATP_synthase_beta_chain,_mitochondrial_precursor|EAU29807.1	Polyketide
Bdellovibrio_sp_NC01_1_3781	BGC0001400|c1|31-1721|+|ATEG_09616|ATP_synthase_beta_chain,_mitochondrial_precursor|EAU29807.1	Polyketide
ref131_1_3539	BGC0001400|c1|31-1721|+|ATEG_09616|ATP_synthase_beta_chain,_mitochondrial_precursor|EAU29807.1	Polyketide
ref141_1_1298	BGC0001400|c1|31-1721|+|ATEG_09616|ATP_synthase_beta_chain,_mitochondrial_precursor|EAU29807.1	Polyketide
ref142_1_1375	BGC0001400|c1|31-1721|+|ATEG_09616|ATP_synthase_beta_chain,_mitochondrial_precursor|EAU29807.1	Polyketide
ref143_1_534	BGC0001400|c1|31-1721|+|ATEG_09616|ATP_synthase_beta_chain,_mitochondrial_precursor|EAU29807.1	Polyketide
ref144_1_45	BGC0001400|c1|31-1721|+|ATEG_09616|ATP_synthase_beta_chain,_mitochondrial_precursor|EAU29807.1	Polyketide
ref145_12_2268	BGC0001400|c1|31-1721|+|ATEG_09616|ATP_synthase_beta_chain,_mitochondrial_precursor|EAU29807.1	Polyketide
Bdellovibrio_sp_NC01_1_2351	BGC0001093|c1|188-1666|-|AAY32956.1|metabolite_MFS_transporter|AAY32956.1	NRP, Polyketide
ref141_4_179	BGC0000014|c1|84168-90431|-|ABK32275.1|Amb7|ABK32275.1	Polyketide
ref142_1_862	BGC0000014|c1|84168-90431|-|ABK32275.1|Amb7|ABK32275.1	Polyketide
ref143_1_46	BGC0000014|c1|84168-90431|-|ABK32275.1|Amb7|ABK32275.1	Polyketide
ref2_30_212	BGC0000913|c1|7239-8096|+|ACD75094.1|MenB|ACD75094.1	Other
ref141_2_97	BGC0000795|c1|17367-17945|+|AAS55721.1|dTDP-D-Fucp3N_acetylase|AAS55721.1	Saccharide
ref145_12_7	BGC0000763|c1|10845-13055|+|ACO05918.1|CpsH|ACO05918.1	Saccharide
ref113_1_462	BGC0000802|c1|1-129|-|CAA12528.1|UDP-glucose_4-epimerase|CAA12528.1	Saccharide
ref36_11_12	BGC0000802|c1|1-129|-|CAA12528.1|UDP-glucose_4-epimerase|CAA12528.1	Saccharide
ref56_14_36	BGC0000802|c1|1-129|-|CAA12528.1|UDP-glucose_4-epimerase|CAA12528.1	Saccharide
ref2_32_43	BGC0000610|c1|1-978|-|ACR48327.1|Nos1|ACR48327.1	RiPP
Bdellovibrio_bacteriovorus_strain_109J_1_44	BGC0000136|c1|109375-109528|+|AAS07761.1|RpoC|AAS07761.1	Polyketide
Bdellovibrio_bacteriovorus_str_Tiberius_1_2902	BGC0000136|c1|109375-109528|+|AAS07761.1|RpoC|AAS07761.1	Polyketide
Bdellovibrio_bacteriovorus_W_1_2139	BGC0000136|c1|109375-109528|+|AAS07761.1|RpoC|AAS07761.1	Polyketide
Bdellovibrio_exovorus_JSS_1_1927	BGC0000136|c1|109375-109528|+|AAS07761.1|RpoC|AAS07761.1	Polyketide
Bdellovibrio_sp_NC01_1_2984	BGC0000136|c1|109375-109528|+|AAS07761.1|RpoC|AAS07761.1	Polyketide
ref113_12_72	BGC0000136|c1|109375-109528|+|AAS07761.1|RpoC|AAS07761.1	Polyketide
ref12_12_173	BGC0000136|c1|109375-109528|+|AAS07761.1|RpoC|AAS07761.1	Polyketide
ref131_1_2708	BGC0000136|c1|109375-109528|+|AAS07761.1|RpoC|AAS07761.1	Polyketide
ref141_1_422	BGC0000136|c1|109375-109528|+|AAS07761.1|RpoC|AAS07761.1	Polyketide
ref142_1_508	BGC0000136|c1|109375-109528|+|AAS07761.1|RpoC|AAS07761.1	Polyketide
ref143_16_269	BGC0000136|c1|109375-109528|+|AAS07761.1|RpoC|AAS07761.1	Polyketide
ref144_1_863	BGC0000136|c1|109375-109528|+|AAS07761.1|RpoC|AAS07761.1	Polyketide
ref145_12_1504	BGC0000136|c1|109375-109528|+|AAS07761.1|RpoC|AAS07761.1	Polyketide
ref2_32_39	BGC0000136|c1|109375-109528|+|AAS07761.1|RpoC|AAS07761.1	Polyketide
ref26_4_462	BGC0000136|c1|109375-109528|+|AAS07761.1|RpoC|AAS07761.1	Polyketide
ref3_13_79	BGC0000136|c1|109375-109528|+|AAS07761.1|RpoC|AAS07761.1	Polyketide
ref33_19_36	BGC0000136|c1|109375-109528|+|AAS07761.1|RpoC|AAS07761.1	Polyketide
ref46_8_304	BGC0000136|c1|109375-109528|+|AAS07761.1|RpoC|AAS07761.1	Polyketide
ref65_23_83	BGC0000136|c1|109375-109528|+|AAS07761.1|RpoC|AAS07761.1	Polyketide
ref69_14_1231	BGC0000136|c1|109375-109528|+|AAS07761.1|RpoC|AAS07761.1	Polyketide
ref64_86_73	BGC0001443|c1|1209-1616|-|G339_RS0128875|cobalamin_B12-binding_domain-containing_protein|WP_019634548.1	NRP, Polyketide
ref66_77_8	BGC0001443|c1|1209-1616|-|G339_RS0128875|cobalamin_B12-binding_domain-containing_protein|WP_019634548.1	NRP, Polyketide
ref78_16_8	BGC0001443|c1|1209-1616|-|G339_RS0128875|cobalamin_B12-binding_domain-containing_protein|WP_019634548.1	NRP, Polyketide
ref86_38_8	BGC0001443|c1|1209-1616|-|G339_RS0128875|cobalamin_B12-binding_domain-containing_protein|WP_019634548.1	NRP, Polyketide
ref97_13_19	BGC0001443|c1|1209-1616|-|G339_RS0128875|cobalamin_B12-binding_domain-containing_protein|WP_019634548.1	NRP, Polyketide
ref3_14_351	BGC0001424|c1|34035-35555|-|AQM37586.1|ATP-dependent_RNA_helicase_RhlE|AQM37586.1	NRP, Polyketide
ref3_14_351	BGC0001424|c1|34035-35555|-|orf6|ATP-dependent_RNA_helicase_RhlE|orf6	NRP, Polyketide
ref3_14_351	BGC0001422|c1|37686-39236|-|APZ78746.1|ATP-dependent_RNA_helicase_RhlE|APZ78746.1	NRP, Polyketide
ref3_14_351	BGC0001422|c1|37686-39236|-|orf7|ATP-dependent_RNA_helicase_RhlE|orf7	NRP, Polyketide
ref3_14_351	BGC0001425|c1|36585-38090|-|APZ78771.1|ATP-dependent_RNA_helicase_RhlE|APZ78771.1	NRP, Polyketide
ref3_14_351	BGC0001425|c1|36585-38090|-|orf5|ATP-dependent_RNA_helicase_RhlE|orf5	NRP, Polyketide
ref3_14_351	BGC0001426|c1|36584-38089|-|APZ78784.1|ATP-dependent_RNA_helicase_RhlE|APZ78784.1	NRP, Polyketide
ref3_14_351	BGC0001426|c1|36584-38089|-|orf5|ATP-dependent_RNA_helicase_RhlE|orf5	NRP, Polyketide
ref3_14_351	BGC0001427|c1|36566-38107|-|APZ78797.1|ATP-dependent_RNA_helicase_RhlE|APZ78797.1	NRP, Polyketide
ref3_14_351	BGC0001427|c1|36566-38107|-|orf5|ATP-dependent_RNA_helicase_RhlE|orf5	NRP, Polyketide
Bdellovibrio_sp_NC01_1_656	BGC0001423|c1|33613-35124|-|APZ78758.1|ATP-dependent_RNA_helicase_RhlE|APZ78758.1	NRP, Polyketide
Bdellovibrio_sp_NC01_1_656	BGC0001423|c1|33613-35124|-|orf5|ATP-dependent_RNA_helicase_RhlE|orf5	NRP, Polyketide
ref2_30_212	BGC0001772|c1|119044-120018|-|ATX68123.1|1,4-dihydroxy-2-naphthoyl-CoA_synthase|ATX68123.1	Polyketide
ref113_9_77	BGC0001555|c1|69478-69912|-|MM1_0105|enolase|YP_002539381.1	RiPP
ref66_77_65	BGC0000760|c1|19273-21147|+|CAB57208.1|putative_dTDP-glucose-4,6-dehydratase|CAB57208.1	Saccharide
ref2_1_40	BGC0001427|c1|36566-38107|-|APZ78797.1|ATP-dependent_RNA_helicase_RhlE|APZ78797.1	NRP, Polyketide
ref2_1_40	BGC0001427|c1|36566-38107|-|orf5|ATP-dependent_RNA_helicase_RhlE|orf5	NRP, Polyketide
ref142_1_862	BGC0000080|c1|62034-67323|-|ABK32300.1|Jer7|ABK32300.1	Polyketide
ref143_1_46	BGC0000080|c1|62034-67323|-|ABK32300.1|Jer7|ABK32300.1	Polyketide
ref141_4_179	BGC0000080|c1|62034-67323|-|ABK32300.1|Jer7|ABK32300.1	Polyketide
ref66_77_65	BGC0001947|c1|13928-15805|+|AWL83839.1|Gdr|AWL83839.1	Saccharide
ref2_1_40	BGC0001423|c1|33613-35124|-|APZ78758.1|ATP-dependent_RNA_helicase_RhlE|APZ78758.1	NRP, Polyketide
ref2_1_40	BGC0001423|c1|33613-35124|-|orf5|ATP-dependent_RNA_helicase_RhlE|orf5	NRP, Polyketide
ref2_1_40	BGC0001421|c1|39541-41064|-|APZ78731.1|ATP-dependent_RNA_helicase_RhlE|APZ78731.1	NRP, Polyketide
ref2_1_40	BGC0001421|c1|39541-41064|-|orf5|ATP-dependent_RNA_helicase_RhlE|orf5	NRP, Polyketide
ref2_1_40	BGC0001424|c1|34035-35555|-|AQM37586.1|ATP-dependent_RNA_helicase_RhlE|AQM37586.1	NRP, Polyketide
ref2_1_40	BGC0001424|c1|34035-35555|-|orf6|ATP-dependent_RNA_helicase_RhlE|orf6	NRP, Polyketide
Bdellovibrio_bacteriovorus_strain_109J_1_895	BGC0001947|c1|11325-11933|+|AWL83836.1|ItrA1|AWL83836.1	Saccharide
Bdellovibrio_exovorus_JSS_1_873	BGC0000864|c1|8407-8625|+|BAA89380.1||BAA89380.1	Other
ref12_14_78	BGC0000864|c1|8407-8625|+|BAA89380.1||BAA89380.1	Other
ref26_11_80	BGC0000864|c1|8407-8625|+|BAA89380.1||BAA89380.1	Other
Bdellovibrio_bacteriovorus_str_Tiberius_1_1687	BGC0001947|c1|11325-11933|+|AWL83836.1|ItrA1|AWL83836.1	Saccharide
Bdellovibrio_bacteriovorus_W_1_1324	BGC0000182|c1|54444-57536|+|AAM12927.2|MupM|AAM12927.2	Polyketide
ref145_12_2728	BGC0001422|c1|37686-39236|-|APZ78746.1|ATP-dependent_RNA_helicase_RhlE|APZ78746.1	NRP, Polyketide
ref145_12_2728	BGC0001422|c1|37686-39236|-|orf7|ATP-dependent_RNA_helicase_RhlE|orf7	NRP, Polyketide
ref145_12_2728	BGC0001424|c1|34035-35555|-|AQM37586.1|ATP-dependent_RNA_helicase_RhlE|AQM37586.1	NRP, Polyketide
ref145_12_2728	BGC0001424|c1|34035-35555|-|orf6|ATP-dependent_RNA_helicase_RhlE|orf6	NRP, Polyketide
ref145_12_2728	BGC0001423|c1|33613-35124|-|APZ78758.1|ATP-dependent_RNA_helicase_RhlE|APZ78758.1	NRP, Polyketide
ref145_12_2728	BGC0001423|c1|33613-35124|-|orf5|ATP-dependent_RNA_helicase_RhlE|orf5	NRP, Polyketide
ref145_12_2728	BGC0001426|c1|36584-38089|-|APZ78784.1|ATP-dependent_RNA_helicase_RhlE|APZ78784.1	NRP, Polyketide
ref145_12_2728	BGC0001426|c1|36584-38089|-|orf5|ATP-dependent_RNA_helicase_RhlE|orf5	NRP, Polyketide
ref145_12_2728	BGC0001427|c1|36566-38107|-|APZ78797.1|ATP-dependent_RNA_helicase_RhlE|APZ78797.1	NRP, Polyketide
ref145_12_2728	BGC0001427|c1|36566-38107|-|orf5|ATP-dependent_RNA_helicase_RhlE|orf5	NRP, Polyketide
ref145_12_2728	BGC0001425|c1|36585-38090|-|APZ78771.1|ATP-dependent_RNA_helicase_RhlE|APZ78771.1	NRP, Polyketide
ref145_12_2728	BGC0001425|c1|36585-38090|-|orf5|ATP-dependent_RNA_helicase_RhlE|orf5	NRP, Polyketide
ref54_148_15	BGC0000795|c1|17367-17945|+|AAS55721.1|dTDP-D-Fucp3N_acetylase|AAS55721.1	Saccharide
ref46_15_42	BGC0001488|c1|13237-13752|-|PFWH6_5260|single-strand_DNA-binding_protein|EFQ61017.1	Other
ref66_77_65	BGC0000758|c1|13504-15303|+|AAA64643.1|type_1_capsule_synthesis_gene|AAA64643.1	Saccharide
ref141_4_179	BGC0000014|c1|84168-90431|-|ABK32275.1|Amb7|ABK32275.1	Polyketide

## Sheet: BGC_summary
	Oligoflexia	Bacteriovoracia	Bdello-group1	Bdello-group2
Alkaloid	2	0	4	0
NRP	5	47	15	57
NRP-Polyketide	6	57	21	65
NRP-Polyketide-Saccharide	2	0	0	3
NRP-RiPP	0	0	0	3
NRP-Saccharide	0	1	0	0
Other	5	55	6	62
Polyketide	8	58	25	62
Polyketide-Saccharide	1	5	6	11
RiPP	2	24	7	27
Saccharide	8	62	20	69
Terpene	2	0	0	11
Terpene-Alkaloid	1	0	0	0
