# Supplementary material for: Phylogenomic Insights into Distribution and Adaptation of Bdellovibrionota in Marine Waters
Source: Microorganisms. 2021 Apr 3;9(4):757. doi: 10.3390/microorganisms9040757 (PMC8067016; doi:10.3390/microorganisms9040757)
Supplement: Supplementary file 1 [file microorganisms-09-00757-s001.zip › Table S5 Genes related to lifestyle of Bdellovibrionota as predator.xlsx]

## Sheet: KEGG_as_predator
freq	Oligoflexia	Bacteriovoracia	Bdello-group1	Bdello-group2	Function
K02004	1	0.96875	1	1	ABC.CD.P; putative ABC transport system permease protein
K02015	0.857143	1	1	0.326087	ABC.FEV.P; iron complex transport system permease protein
K02025	0.714286	0.0625	0	0.26087	ABC.MS.P; multiple sugar transport system permease protein
K02026	0.571429	0.28125	0	0.26087	ABC.MS.P1; multiple sugar transport system permease protein
K02029	0.714286	0.5	0.428571	0.195652	ABC.PA.P; polar amino acid transport system permease protein
K02033	1	0.96875	1	0.978261	ABC.PE.P; peptide/nickel transport system permease protein
K02034	1	0.96875	1	1	ABC.PE.P1; peptide/nickel transport system permease protein
K02050	0.571429	0.0625	0	0.434783	ABC.SN.P; NitT/TauT family transport system permease protein
K02054	0	0	0.571429	0	ABC.SP.P1; putative spermidine/putrescine transport system permease protein
K02057	0.428571	0.21875	0.857143	0.434783	ABC.SS.P; simple sugar transport system permease protein
K09690	0.714286	0.03125	0	0.26087	ABC-2.LPSE.P; lipopolysaccharide transport system permease protein
K01992	0.857143	0.5	0.857143	0.630435	ABC-2.P; ABC-2 type transport system permease protein
K02011	0.714286	0.09375	0	0.152174	afuB, fbpB; iron(III) transport system permease protein
K12369	0	0.875	0	0.152174	dppB; dipeptide transport system permease protein
K12370	0	0.75	0	0.0217391	dppC; dipeptide transport system permease protein
K09811	0.285714	0	0.714286	0.956522	ftsX; cell division transport system permease protein
K01997	1	0.65625	0.428571	0.73913	livH; branched-chain amino acid transport system permease protein
K01998	1	0.65625	0.428571	0.717391	livM; branched-chain amino acid transport system permease protein
K09808	1	0.25	1	1	lolC_E; lipoprotein-releasing system permease protein
K07091	0.571429	0.9375	1	0.978261	lptF; lipopolysaccharide export system permease protein
K11720	0.857143	0.46875	1	0.978261	lptG; lipopolysaccharide export system permease protein
K05685	0.571429	0.15625	0.571429	0.586957	macB; macrolide transport system ATP-binding/permease protein [EC:3.6.3.-]
K02066	1	1	1	1	mlaE, linK; phospholipid/cholesterol/gamma-HCH transport system permease protein
K02018	0.571429	0.375	0	0	modB; molybdate transport system permease protein
K09694	0.142857	0.15625	0.428571	0.608696	nodJ; lipooligosaccharide transport system permease protein
K15581	0.571429	0	0.857143	0.478261	oppB; oligopeptide transport system permease protein
K15582	0.571429	0	0.857143	0.456522	oppC; oligopeptide transport system permease protein
K05846	0.571429	0.3125	0.571429	0.282609	opuBD; osmoprotectant transport system permease protein
K02042	0.428571	0.90625	0	0.847826	phnE; phosphonate transport system permease protein
K11071	0.285714	0.03125	0.571429	0.26087	potB; spermidine/putrescine transport system permease protein
K02038	0.714286	0.875	0.857143	0.782609	pstA; phosphate transport system permease protein
K02037	0.714286	0.875	0.714286	0.76087	pstC; phosphate transport system permease protein
K15738	1	0.96875	1	0.826087	uup; ABC transport system ATP-binding/permease protein
K13894	0.428571	0.96875	0	0.869565	yejB; microcin C transport system permease protein
K13895	0.428571	0.96875	0	0.847826	yejE; microcin C transport system permease protein
K02003	1	0.84375	1	0.804348	ABC.CD.A; putative ABC transport system ATP-binding protein
K02028	0.714286	0.53125	0.428571	0.173913	ABC.PA.A; polar amino acid transport system ATP-binding protein [EC:7.4.2.1]
K02031	1	0.96875	1	0.978261	ABC.PE.A; peptide/nickel transport system ATP-binding protein
K02032	1	0.96875	1	0.956522	ABC.PE.A1; peptide/nickel transport system ATP-binding protein
K01990	1	1	1	1	ABC-2.A; ABC-2 type transport system ATP-binding protein
K09812	0.285714	0	0.428571	0.956522	ftsE; cell division transport system ATP-binding protein
K01996	0.857143	0.65625	0.428571	0.717391	livF; branched-chain amino acid transport system ATP-binding protein
K01995	1	0.65625	0.428571	0.73913	livG; branched-chain amino acid transport system ATP-binding protein
K02065	0.857143	1	1	1	mlaF, linL, mkl; phospholipid/cholesterol/gamma-HCH transport system ATP-binding protein
K09695	0	0.125	0	0.543478	nodI; lipooligosaccharide transport system ATP-binding protein
K15583	0.714286	0.0625	0.285714	0.434783	oppD; oligopeptide transport system ATP-binding protein
K10823	0.428571	0.25	1	0.521739	oppF; oligopeptide transport system ATP-binding protein
K02041	0.428571	0.90625	0	0.847826
K02036	0.714286	0.84375	0.857143	0.956522	pstB; phosphate transport system ATP-binding protein [EC:7.3.2.1]
K09969	0.571429	0.46875	0	0	aapJ, bztA; general L-amino acid transport system substrate-binding protein
K02016	0.714286	0.65625	0.571429	0.108696	ABC.FEV.S; iron complex transport system substrate-binding protein
K02027	0.714286	0.25	0	0.26087	ABC.MS.S; multiple sugar transport system substrate-binding protein
K02030	0.714286	0.6875	0.428571	0.521739	ABC.PA.S; polar amino acid transport system substrate-binding protein
K02035	1	1	1	1	ABC.PE.S; peptide/nickel transport system substrate-binding protein
K02012	0.571429	0.21875	0.428571	0.434783	afuA, fbpA; iron(III) transport system substrate-binding protein
K12368	0	0.875	0	0.108696	dppA; dipeptide transport system substrate-binding protein
K01999	1	0.65625	0.428571	0.934783	livK; branched-chain amino acid transport system substrate-binding protein
K02067	0.857143	1	1	1	mlaD, linM; phospholipid/cholesterol/gamma-HCH transport system substrate-binding protein
K02020	0.571429	0.375	0	0	modA; molybdate transport system substrate-binding protein
K15580	0.571429	0	1	0.478261	oppA, mppA; oligopeptide transport system substrate-binding protein
K05845	0.428571	0.3125	0.571429	0.282609	opuC; osmoprotectant transport system substrate-binding protein
K02044	0.571429	0.90625	0	0.913043	phnD; phosphonate transport system substrate-binding protein
K02040	0.714286	0.875	0.857143	0.956522	pstS; phosphate transport system substrate-binding protein
K02064	0.285714	0	0.428571	0.76087	thiB, tbpA; thiamine transport system substrate-binding protein
K02385	0.714286	0	1	0.152174	flbD; flagellar protein FlbD
K10941	0.142857	1	0.857143	0.913043	fleQ, flrA; sigma-54 dependent transcriptional regulator, flagellar regulatory protein
K02387	1	1	0.857143	1	flgB; flagellar basal-body rod protein FlgB
K02388	1	1	0.857143	1	flgC; flagellar basal-body rod protein FlgC
K02389	0.857143	1	0.857143	0.956522	flgD; flagellar basal-body rod modification protein FlgD
K02390	0.857143	0.9375	0.857143	0.956522	flgE; flagellar hook protein FlgE
K02391	0	0.0625	0	0.586957	flgF; flagellar basal-body rod protein FlgF
K02392	1	1	1	1	flgG; flagellar basal-body rod protein FlgG
K02393	0.285714	0.0625	0.142857	0.847826	flgH; flagellar L-ring protein precursor FlgH
K02394	1	1	1	1	flgI; flagellar P-ring protein precursor FlgI
K02395	1	0.03125	1	0.913043	flgJ; flagellar protein FlgJ
K02396	1	1	1	1	flgK; flagellar hook-associated protein 1 FlgK
K02397	0.714286	0.96875	1	1	flgL; flagellar hook-associated protein 3 FlgL
K02400	1	0.96875	0.857143	1	flhA; flagellar biosynthesis protein FlhA
K02401	1	0.96875	0.857143	1	flhB; flagellar biosynthetic protein FlhB
K02404	0.714286	0	0.857143	0.956522	flhF; flagellar biosynthesis protein FlhF
K04562	1	1	0.857143	1	flhG, fleN; flagellar biosynthesis protein FlhG
K02405	1	1	0.857143	0.956522	fliA; RNA polymerase sigma factor for flagellar operon FliA
K02407	1	1	1	0.978261	fliD; flagellar hook-associated protein 2
K02408	1	0.96875	0.857143	1	fliE; flagellar hook-basal body complex protein FliE
K02409	1	1	0.857143	1	fliF; flagellar M-ring protein FliF
K02410	0.857143	1	1	1	fliG; flagellar motor switch protein FliG
K02411	0.571429	0.6875	0.857143	0.978261	fliH; flagellar assembly protein FliH
K02413	0.428571	0.96875	0.857143	0.956522	fliJ; flagellar FliJ protein
K02414	0.571429	0	0.857143	0.586957	fliK; flagellar hook-length control protein FliK
K02415	1	1	1	1	fliL; flagellar FliL protein
K02416	1	1	0.857143	1	fliM; flagellar motor switch protein FliM
K02417	0.857143	1	0.857143	1	fliNY, fliN; flagellar motor switch protein FliN/FliY
K02418	0.857143	1	0.857143	0.978261	fliOZ, fliO; flagellar protein FliO/FliZ
K02419	0.857143	1	0.857143	1	fliP; flagellar biosynthetic protein FliP
K02420	0.857143	1	0.857143	1	fliQ; flagellar biosynthetic protein FliQ
K02421	0.714286	0.1875	0.857143	0.978261	fliR; flagellar biosynthetic protein FliR
K02422	1	1	1	0.978261	fliS; flagellar protein FliS
K13626	1	0.96875	1	0.978261	fliW; flagellar assembly factor FliW
K03407	0.714286	0.875	0.571429	0.847826	cheA; two-component system, chemotaxis family, sensor kinase CheA [EC:2.7.13.3]
K03412	0.714286	1	0.571429	0.891304	cheB; two-component system, chemotaxis family, protein-glutamate methylesterase/glutaminase [EC:3.1.1.61 3.5.1.44]
K13924	0.571429	0.15625	0.428571	0.173913	cheBR; two-component system, chemotaxis family, CheB/CheR fusion protein [EC:2.1.1.80 3.1.1.61]
K00575	0.714286	0.53125	0.571429	0.521739	cheR; chemotaxis protein methyltransferase CheR [EC:2.1.1.80]
K03415	0.714286	0.15625	0.714286	0.0434783	cheV; two-component system, chemotaxis family, chemotaxis protein CheV
K03408	0.714286	0.90625	0.571429	0.869565	cheW; purine-binding chemotaxis protein CheW
K03409	0.714286	1	1	0.934783	cheX; chemotaxis protein CheX
K03413	1	0.9375	1	0.934783	cheY; two-component system, chemotaxis family, chemotaxis protein CheY
K03406	0.714286	1	1	0.934783	mcp; methyl-accepting chemotaxis protein
K02556	0.857143	1	1	1	motA; chemotaxis protein MotA
K02557	0.857143	0.34375	1	0.76087	motB; chemotaxis protein MotB
K07259	1	0.966667	0.571429	0.97619	dacB; serine-type D-Ala-D-Ala carboxypeptidase/endopeptidase (penicillin-binding protein 4) [EC:3.4.16.4 3.4.21.-]
K07337	1	0.966667	1	0.97619	K07337; penicillin-binding protein activator
K05366	0.833333	1	0.857143	1	mrcA; penicillin-binding protein 1A [EC:2.4.1.129 3.4.16.4]
K05515	0.833333	1	1	0.97619	mrdA; penicillin-binding protein 2 [EC:3.4.16.4]
K03587	0.833333	0.966667	1	1	ftsI; cell division protein FtsI (penicillin-binding protein 3) [EC:3.4.16.4]
K05365	0.666667	0	0	0.857143	mrcB; penicillin-binding protein 1B [EC:2.4.1.129 3.4.16.4]
K01434	0.666667	0.866667	0.428571	0.714286	penicillin amidase [EC:3.5.1.11]
K05367	0.5	0.233333	0.142857	0.214286	pbpC; penicillin-binding protein 1C [EC:2.4.1.129]
K07261	0.166667	0.5	1	0.642857	mepA; penicillin-insensitive murein DD-endopeptidase [EC:3.4.24.-]
K19200	0	0.7	0.142857	0	IAL; isopenicillin-N N-acyltransferase like protein
K09778	0.666667	0.866667	0	0.52381	lpxJ; Kdo2-lipid IVA 3' secondary acyltransferase [EC:2.3.1.-]
K03076	1	1	1	0.97619	secY; preprotein translocase subunit SecY
K03073	1	0.933333	0.714286	0.928571	secE; preprotein translocase subunit SecE
K03075	0.833333	1	1	0.952381	secG; preprotein translocase subunit SecG
K03072	0.666667	0.966667	0.857143	0.785714	secD; preprotein translocase subunit SecD
K03074	0.166667	0.4	1	0.928571	secF; preprotein translocase subunit SecF
K12257	0.333333	0	0	0	secDF; SecD/SecF fusion protein
K03070	1	1	1	0.952381	secA; preprotein translocase subunit SecA [EC:7.4.2.8]
K03071	0.5	0	0	0	secB; preprotein translocase subunit SecB
K03116	0.833333	1	0.857143	0.97619	tatA; sec-independent protein translocase protein TatA
K03117	0.333333	0.133333	0	0.738095	tatB; sec-independent protein translocase protein TatB
K03118	1	1	1	1	tatC; sec-independent protein translocase protein TatC
K02453	0.833333	0.933333	1	0.97619	gspD; general secretion pathway protein D
K02452	1	1	1	0.97619	gspC; general secretion pathway protein C
K02455	0.5	0.966667	1	0.833333	gspF; general secretion pathway protein F
K02456	0.833333	1	1	0.952381	gspG; general secretion pathway protein G
K02457	0	0	0.571429	0.238095	gspH; general secretion pathway protein H
K02458	0.333333	0.233333	1	0.714286	gspI; general secretion pathway protein I
K02459	0.833333	0.8	0.571429	0.690476	gspJ; general secretion pathway protein J
K02460	1	1	1	1	gspK; general secretion pathway protein K
K02461	0.5	0	1	0.428571	gspL; general secretion pathway protein L
K02454	0.666667	0.466667	1	0.952381	gspE; general secretion pathway protein E [EC:7.4.2.8]
K02005	0.5	0.1	0.142857	0.357143	ABC.CD.TX; HlyD family secretion protein
K09858	0.333333	1	1	0.785714	K09858; SEC-C motif domain protein

## Sheet: COG_as_predator
COG	Oligoflexia	Bacteriovoracia	Bdello-group1	Bdello-group2	Fun
COG1137	1	1	1	1	ABC-type (unclassified) transport system, ATPase component
COG1136	1	1	1	1	ABC-type antimicrobial peptide transport system, ATPase component
COG0683	1	1	1	1	ABC-type branched-chain amino acid transport systems, periplasmic component
COG0747	0.96875	1	1	0.714286	ABC-type dipeptide transport system, periplasmic component
COG0444	0.84375	0.76087	1	1	ABC-type dipeptide/oligopeptide/nickel transport system, ATPase component
COG0601	0.96875	1	1	1	ABC-type dipeptide/oligopeptide/nickel transport systems, permease components
COG1173	0.96875	1	1	1	ABC-type dipeptide/oligopeptide/nickel transport systems, permease components
COG0614	0.96875	0.76087	1	1	ABC-type Fe3+-hydroxamate transport system, periplasmic component
COG1132	1	1	1	1	ABC-type multidrug transport system, ATPase and permease components
COG1131	1	1	1	1	ABC-type multidrug transport system, ATPase component
COG0842	0.65625	0.978261	0.571429	1	ABC-type multidrug transport system, permease component
COG4608	0.84375	0.73913	1	1	ABC-type oligopeptide transport system, ATPase component
COG4166	1	0.956522	1	1	ABC-type oligopeptide transport system, periplasmic component
COG1117	0.875	1	0.857143	0.714286	ABC-type phosphate transport system, ATPase component
COG0226	0.96875	1	0.857143	0.714286	ABC-type phosphate transport system, periplasmic component
COG0573	0.875	0.978261	0.857143	0.714286	ABC-type phosphate transport system, permease component
COG0581	0.875	1	0.857143	0.714286	ABC-type phosphate transport system, permease component
COG3842	0.71875	0.782609	0.857143	1	ABC-type spermidine/putrescine transport systems, ATPase components
COG0755	1	0.978261	0.714286	1	ABC-type transport system involved in cytochrome c biogenesis, permease component
COG1277	1	1	1	1	ABC-type transport system involved in multi-copper enzyme maturation, permease component
COG1127	1	1	1	1	ABC-type transport system involved in resistance to organic solvents, ATPase component
COG1463	1	1	1	1	ABC-type transport system involved in resistance to organic solvents, periplasmic component
COG0767	1	1	1	1	ABC-type transport system involved in resistance to organic solvents, permease component
COG4591	1	1	1	1	ABC-type transport system, involved in lipoprotein release, permease component
COG3225	1	0.956522	1	1	ABC-type uncharacterized transport system involved in gliding motility, auxiliary component
COG4586	0.8125	0.630435	1	0.571429	ABC-type uncharacterized transport system, ATPase component
COG3694	0.8125	0.608696	1	0.571429	ABC-type uncharacterized transport system, permease component
COG4587	0.8125	0.608696	1	0.571429	ABC-type uncharacterized transport system, permease component
COG0823	1	1	1	1	Periplasmic component of the Tol biopolymer transport system
COG4191	1	1	1	1	Signal transduction histidine kinase regulating C4-dicarboxylate transport system
COG0643	1	0.586957	1	0.714286	Chemotaxis protein histidine kinase and related kinases
COG2201	1	1	1	0.714286	Chemotaxis response regulator containing a CheY-like receiver domain and a methylesterase domain
COG0835	1	0.913043	1	0.714286	Chemotaxis signal transduction protein
COG0840	1	0.913043	1	0.714286	Methyl-accepting chemotaxis protein
COG1352	0.90625	0.913043	0.571429	0.714286	Methylase of chemotaxis methyl-accepting proteins
COG0784	1	0.869565	1	0.714286	FOG: CheY-like receiver
COG2197	0.90625	1	1	0.714286	Response regulator containing a CheY-like receiver domain and an HTH DNA-binding domain
COG2204	1	1	1	1	Response regulator containing CheY-like receiver, AAA-type ATPase, and DNA-binding domains
COG0745	1	1	1	1	Response regulators consisting of a CheY-like receiver domain and a winged-helix DNA-binding domain
COG0531	0.625	0.826087	1	1	Amino acid transporters
COG0488	1	1	1	1	ATPase components of ABC transporters with duplicated ATPase domains
COG0848	1	1	1	1	Biopolymer transport protein
COG0811	1	1	1	1	Biopolymer transport proteins
COG2217	0.84375	1	0.857143	1	Cation transport ATPase
COG2067	0.90625	1	1	1	Long-chain fatty acid transport protein
COG2095	0.75	0.521739	1	1	Multiple antibiotic transporter
COG2867	0.96875	0.978261	0.857143	0.857143	Oligoketide cyclase/lipid transport protein
COG0697	1	1	1	1	Permeases of the drug/metabolite transporter (DMT) superfamily
COG0053	0.6875	0.804348	1	0.571429	Predicted Co/Zn/Cd cation transporters
COG0428	0.75	0.717391	0.857143	1	Predicted divalent heavy-metal cations transporter
COG1261	1	1	1	0.857143	Flagellar basal body P-ring biosynthesis protein
COG1815	1	1	0.857143	1	Flagellar basal body protein
COG1558	1	1	0.857143	1	Flagellar basal body rod protein
COG4786	1	1	1	1	Flagellar basal body rod protein
COG1580	1	1	1	1	Flagellar basal body-associated protein
COG1706	1	1	1	1	Flagellar basal-body P-ring protein
COG1298	1	1	0.857143	1	Flagellar biosynthesis pathway, component FlhA
COG1377	0.96875	1	0.857143	1	Flagellar biosynthesis pathway, component FlhB
COG1338	1	1	0.857143	0.857143	Flagellar biosynthesis pathway, component FliP
COG1987	1	1	0.857143	0.857143	Flagellar biosynthesis pathway, component FliQ
COG1684	1	1	0.857143	1	Flagellar biosynthesis pathway, component FliR
COG1157	1	0.978261	0.857143	1	Flagellar biosynthesis/type III secretory pathway ATPase
COG1766	1	1	0.857143	1	Flagellar biosynthesis/type III secretory pathway lipoprotein
COG1345	1	0.978261	1	1	Flagellar capping protein
COG1419	1	1	0.857143	1	Flagellar GTP-binding protein
COG1843	1	0.978261	0.857143	0.714286	Flagellar hook capping protein
COG1749	0.9375	1	1	1	Flagellar hook protein FlgE
COG1677	0.96875	1	0.857143	1	Flagellar hook-basal body protein
COG1291	1	1	1	0.857143	Flagellar motor component
COG1360	1	1	1	0.857143	Flagellar motor protein
COG1536	1	1	1	0.857143	Flagellar motor switch protein
COG1868	1	1	0.857143	1	Flagellar motor switch protein
COG1886	1	1	0.857143	0.857143	Flagellar motor switch/type III secretory pathway protein
COG0542	1	1	1	1	ATPases with chaperone activity, ATP-binding subunit
COG0776	1	1	1	1	Bacterial nucleoid DNA-binding protein
COG1680	1	1	1	1	Beta-lactamase class C and other penicillin binding proteins
COG0664	1	1	1	0.714286	cAMP-binding proteins - catabolite gene activator and regulatory subunit of cAMP-dependent protein kinases
COG0768	1	1	1	1	Cell division protein FtsI/penicillin-binding protein 2
COG3417	1	0.978261	1	1	Collagen-binding surface adhesin SpaP (antigen I/II family)
COG2027	0.96875	0.978261	1	1	D-alanyl-D-alanine carboxypeptidase (penicillin-binding protein 4)
COG0783	0.65625	0.978261	0.714286	0.714286	DNA-binding ferritin-like protein (oxidative damage protectant)
COG0509	0.96875	1	1	1	Glycine cleavage system H protein (lipoate-binding)
COG1003	1	0.978261	1	1	Glycine cleavage system protein P (pyridoxal-binding), C-terminal domain
COG0632	0.96875	1	1	1	Holliday junction resolvasome, DNA-binding subunit
COG0744	1	1	1	1	Membrane carboxypeptidase (penicillin-binding protein)
COG5009	1	1	1	0.857143	Membrane carboxypeptidase/penicillin-binding protein
COG	Bacteriovorax_stolpii_strain_DSM_12778.cog.num	Bdellovibrio_bacteriovorus_str_Tiberius.cog.num	Bdellovibrio_bacteriovorus_strain_109J.cog.num	Bdellovibrio_bacteriovorus_W.cog.num	Bdellovibrio_exovorus_JSS.cog.num	Bdellovibrio_sp_NC01.cog.num	Halobacteriovorax_marinus_SJ.cog.num	k1B34.cog.num	M27B12.cog.num	M27B96.cog.num	Oligoflexus_tunisiensis_strain_Shr3.cog.num	R3B4.cog.num	R4B59.cog.num	ref100.cog.num	ref11.cog.num	ref110.cog.num	ref111.cog.num	ref113.cog.num	ref114.cog.num	ref115.cog.num	ref117.cog.num	ref118.cog.num	ref119.cog.num	ref12.cog.num	ref129.cog.num	ref130.cog.num	ref131.cog.num	ref135.cog.num	ref136.cog.num	ref138.cog.num	ref141.cog.num	ref142.cog.num	ref143.cog.num	ref144.cog.num	ref145.cog.num	ref146.cog.num	ref148.cog.num	ref16.cog.num	ref17.cog.num	ref19.cog.num	ref2.cog.num	ref21.cog.num	ref25.cog.num	ref26.cog.num	ref28.cog.num	ref3.cog.num	ref31.cog.num	ref32.cog.num	ref33.cog.num
COG0744	3	3	3	3	2	3	2	2	3	1	4	5	3	2	2	2	2	2	2	2	2	2	2	2	2	6	3	2	2	2	3	3	3	3	4	2	2	2	2	2	3	2	2	2	2	2	2	1	2
COG0761	0	0	0	0	0	0	0	0	0	0	0	1	0	0	0	0	0	0	0	1	0	0	0	0	0	0	0	0	0	0	0	0	0	0	0	0	0	0	0	0	0	0	0	0	0	0	0	0	0
COG0768	3	3	3	3	3	3	3	3	3	3	3	4	3	3	2	3	3	3	3	3	3	3	3	3	3	3	3	3	3	3	3	3	3	3	3	3	3	4	3	3	3	3	3	3	3	3	3	4	2
COG1680	4	3	3	1	1	2	2	1	2	2	4	6	2	3	1	1	2	2	2	2	2	3	1	1	3	7	3	1	3	2	3	2	2	4	2	1	2	2	3	3	2	3	3	1	3	2	4	5	1
COG2027	2	4	4	2	1	2	2	2	4	2	2	1	1	3	0	2	1	1	1	1	1	1	1	3	1	2	4	2	2	2	2	3	3	4	3	2	2	0	2	2	2	2	2	3	2	2	3	1	1
COG2366	1	1	1	1	0	1	2	1	1	1	0	1	1	4	0	2	2	0	1	1	2	1	2	0	1	2	1	2	2	2	1	1	1	1	1	2	2	0	2	1	1	1	1	0	1	0	2	0	1
COG3049	1	2	2	2	1	1	1	0	1	0	0	2	0	0	0	1	0	0	0	0	0	0	0	0	1	0	2	0	1	0	1	2	2	2	1	1	0	0	0	0	0	0	0	0	0	0	0	0	0
COG3491	1	1	1	1	1	1	1	1	1	1	2	1	1	1	0	1	1	1	1	1	1	1	1	1	0	2	1	1	1	1	1	1	2	1	1	1	1	0	0	0	1	0	0	1	0	1	1	1	0
COG4953	0	1	1	1	0	1	0	2	0	1	1	1	0	0	0	0	0	0	0	0	0	0	0	0	0	2	1	0	0	0	1	1	1	1	0	0	0	1	1	1	0	1	1	0	1	0	0	0	0
COG5009	1	1	1	1	1	1	1	1	2	1	2	2	1	1	1	1	1	1	1	1	1	1	1	1	1	1	1	1	1	1	1	1	1	1	1	1	1	1	1	1	1	1	1	1	1	1	1	2	1
[truncated: 37 more columns]
