# Supplementary material for: Phylogenomic Insights into Distribution and Adaptation of Bdellovibrionota in Marine Waters
Source: Microorganisms. 2021 Apr 3;9(4):757. doi: 10.3390/microorganisms9040757 (PMC8067016; doi:10.3390/microorganisms9040757)
Supplement: Supplementary file 1 [file microorganisms-09-00757-s001.zip › Table S7 BLASTP results of chitinase and chitin-binding protein.xlsx]

## Sheet: BLASTP results of chitinase
qseqid	sseqid	pident	length	mismatch	gapopen	qstart	qend	sstart	send	evalue	bitscore
Bdellovibrio_bacteriovorus_str_Tiberius_1_2814	P20533_1_Chitinase	35.246	122	53	6	131	232	467	582	9.14e-06	42
Bdellovibrio_bacteriovorus_strain_109J_1_2047	P20533_1_Chitinase	37.19	121	56	5	107	210	467	584	5.08e-07	45.8
Oligoflexus_tunisiensis_strain_Shr3_1_2145	P32823_1_Chitinase	39.14	442	223	9	32	435	158	591	1.68e-104	322
Oligoflexus_tunisiensis_strain_Shr3_1_2274	P27050_4_Chitinase	52.663	338	150	5	31	365	188	518	5.69e-121	358
Oligoflexus_tunisiensis_strain_Shr3_1_2275	P27050_4_Chitinase	59.633	327	130	2	56	380	188	514	6.94e-141	405
Oligoflexus_tunisiensis_strain_Shr3_1_2736	P27050_4_Chitinase	59.763	338	128	6	179	514	183	514	1.86e-134	394
Oligoflexus_tunisiensis_strain_Shr3_1_3498	A7N3J0_1_GlcNAc-binding	53.14	207	82	4	13	208	8	210	8.98e-67	211
Oligoflexus_tunisiensis_strain_Shr3_1_3581	B5ESR7_1_GlcNAc-binding	51.121	223	94	4	25	232	4	226	1.79e-70	221
ref129_24_80	P20533_1_Chitinase	45.109	184	99	1	430	611	461	644	4.35e-36	138
ref129_24_80	P20533_1_Chitinase	44.828	116	62	2	518	632	456	570	1.48e-16	76.6
ref129_24_80	P20533_1_Chitinase	43.636	220	118	4	55	272	459	674	2.72e-35	136
ref129_24_80	P20533_1_Chitinase	42.784	194	109	1	143	334	453	646	1.46e-35	137
ref129_24_80	P20533_1_Chitinase	41.232	211	120	2	335	543	459	667	2.3e-35	136
ref129_24_80	P20533_1_Chitinase	39.631	217	126	3	244	458	461	674	1.91e-33	130
ref129_37_221	P20533_1_Chitinase	44.643	112	54	4	510	614	439	549	1.9e-14	70.1
ref129_37_221	P20533_1_Chitinase	35.841	226	114	8	119	328	439	649	2.07e-20	89.4
ref130_19_1	P07254_3_Chitinase	47.059	442	201	9	34	465	133	551	1.72e-134	393
ref130_33_86	Q8EHY2_2_GlcNAc-binding	54.497	189	83	2	5	190	10	198	5.38e-74	228
ref130_34_78	Q8EHY2_2_GlcNAc-binding	52.101	238	98	6	20	249	25	254	2.87e-78	238
ref131_1_2624	P20533_1_Chitinase	37.19	121	56	5	107	210	467	584	5.63e-07	45.8
ref144_1_943	P20533_1_Chitinase	37.19	121	56	5	131	234	467	584	2.11e-07	47.4
ref32_1_1444	Q9I589_1_Chitin-binding	64.885	131	46	0	334	464	79	209	1.1e-61	199
ref32_1_1517	P20533_1_Chitinase	35.897	156	75	5	489	634	454	594	4.31e-08	52
ref32_1_1745	Q9I589_1_Chitin-binding	64.706	187	65	1	26	212	23	208	4.52e-88	258
ref46_6_568	P20533_1_Chitinase	35.714	126	68	4	204	320	524	645	8.23e-06	40.8
ref55_32_3	P20533_1_Chitinase	38.017	121	50	6	535	648	451	553	6.15e-10	54.7
ref7_24_61	P20533_1_Chitinase	45.109	184	99	1	430	611	461	644	4.35e-36	138
ref7_24_61	P20533_1_Chitinase	44.828	116	62	2	518	632	456	570	1.48e-16	76.6
ref7_24_61	P20533_1_Chitinase	43.636	220	118	4	55	272	459	674	2.72e-35	136
ref7_24_61	P20533_1_Chitinase	42.784	194	109	1	143	334	453	646	1.46e-35	137
ref7_24_61	P20533_1_Chitinase	41.232	211	120	2	335	543	459	667	2.3e-35	136
ref7_24_61	P20533_1_Chitinase	39.631	217	126	3	244	458	461	674	1.91e-33	130
ref7_5_12	P20533_1_Chitinase	44.643	112	54	4	510	614	439	549	1.9e-14	70.1
ref7_5_12	P20533_1_Chitinase	35.841	226	114	8	119	328	439	649	2.07e-20	89.4

## Sheet: signal peptide of chitinase
# SignalP-5.0	Organism: Gram-negative	Timestamp: 20210312153845
# ID	Prediction	SP(Sec/SPI)	TAT(Tat/SPI)	LIPO(Sec/SPII)	OTHER	CS Position
ref32_1_1517	LIPO(Sec/SPII)	0.000582	0.000136	0.997969	0.001312	CS pos: 28-29. LTG-CN. Pr: 0.9992
ref32_1_1444	SP(Sec/SPI)	0.989914	0.00166	0.002016	0.00641	CS pos: 27-28. VSA-QE. Pr: 0.9810
Oligoflexus_tunisiensis_strain_Shr3_1_2145	SP(Sec/SPI)	0.991349	0.00254	0.003035	0.003076	CS pos: 22-23. AKA-VA. Pr: 0.6245
Oligoflexus_tunisiensis_strain_Shr3_1_2274	SP(Sec/SPI)	0.956879	0.011787	0.007246	0.024089	CS pos: 26-27. AYS-AE. Pr: 0.8630
Oligoflexus_tunisiensis_strain_Shr3_1_2275	SP(Sec/SPI)	0.995441	0.002047	0.000951	0.001561	CS pos: 24-25. AFA-WD. Pr: 0.9841
Oligoflexus_tunisiensis_strain_Shr3_1_2736	LIPO(Sec/SPII)	0.000768	4.8e-05	0.998999	0.000185	CS pos: 17-18. LTA-CG. Pr: 0.9995
ref130_19_1	LIPO(Sec/SPII)	0.017787	0.000293	0.980806	0.001114	CS pos: 22-23. LIQ-CE. Pr: 0.9816
